# Supplementary material for: Prediction of resistance to bevacizumab plus FOLFOX in metastatic colorectal cancer—Results of the prospective multicenter PERMAD trial
Source: PLoS One. 2024 Jun 14;19(6):e0304324. doi: 10.1371/journal.pone.0304324 (PMC11178165; doi:10.1371/journal.pone.0304324)
Supplement: S1 Data — (XLSX) [file pone.0304324.s011.xlsx]

## Sheet: Sheet1
		Analytes			6Ckine	Adiponectin	Alpha-1-Antitrypsin (AAT)	Alpha-2-Macroglobulin (A2Macro)	Amphiregulin (AR)	Angiogenin	Angiopoietin-2 (ANG-2)	Antileukoproteinase (ALP)	Antithrombin-III (AT-III)	B cell-activating factor (BAFF)	B Lymphocyte Chemoattractant (BLC)	Brain-Derived Neurotrophic Factor (BDNF)	Cadherin-1 (E-Cad)	Cancer Antigen 15-3 (CA-15-3)	Cathepsin D	CD 40 antigen (CD40)	CD40 Ligand (CD40-L)	Complement C3 (C3)	Cystatin-B	EN-RAGE	Endoglin	Eotaxin-1	Eotaxin-3	Epidermal Growth Factor (EGF)	Epidermal Growth Factor Receptor (EGFR)	Epiregulin (EPR)	Erythropoietin (EPO)	Factor VII	Fatty Acid-Binding Protein, adipocyte (FABP, adipocyte)	Fatty Acid-Binding Protein, liver (FABP, liver)	Ferritin (FRTN)	Fibrinogen	Fibulin-1C (Fib-1C)	Ficolin-3	Galectin-3	Gelsolin	Granulocyte Colony-Stimulating Factor (G-CSF)	Haptoglobin	Heparin-Binding EGF-Like Growth Factor (HB-EGF)	Hepsin	Human Epidermal Growth Factor Receptor 2 (HER-2)	Immunoglobulin A (IgA)	Immunoglobulin M (IgM)	Insulin-like Growth Factor-Binding Protein 1 (IGFBP-1)	Insulin-like Growth Factor-Binding Protein 2 (IGFBP-2)
		Units			pg/mL	ug/mL	mg/mL	mg/mL	pg/mL	ng/mL	ng/mL	ng/mL	ug/mL	pg/mL	pg/mL	ng/mL	ng/mL	U/mL	ng/mL	ng/mL	ng/mL	mg/mL	ng/mL	ng/mL	ng/mL	pg/mL	pg/mL	pg/mL	ng/mL	pg/mL	mIU/mL	ng/mL	ng/mL	ng/mL	ng/mL	mg/mL	ug/mL	ug/mL	ng/mL	ug/mL	pg/mL	mg/mL	pg/mL	pg/mL	ng/mL	mg/mL	mg/mL	ng/mL	ng/mL
		Myriad RBM LDD			1.4	0.085	0.0078	0.032	121	2.7	0.34	0.89	8	4.8	73	0.022	5.8	0.1	31	0.1	0.065	0.003	0.19	2.3	0.013	76	88	2.3	0.095	7.7	11	2.9	0.16	23	2.4	0.0049	0.23	1.1	0.028	0.11	13	0.012	2.9	94	0.0097	0.013	0.14	0.23	1.4
		Myriad RBM LLOQ			1.8	0.14	0.037	0.1	111	5.4	0.16	0.22	14	33	75	0.04	8.8	0.2	121	0.11	0.064	0.017	0.56	6.8	0.018	79	70	4.1	0.087	15	5.8	10	0.15	59	6.9	0.015	0.3	2.3	0.047	0.43	9.9	0.032	4.6	186	0.047	0.029	0.31	0.62	1.1
		Myriad RBM Plasma Low Range			309	1.6	0.91	0.95		251	1.9	25	319	411		0.55	1650	1	166	0.47	0.27	0.62	7.2	5.2	2.2				3.2			334	5.8		6.5	2.5	13	8.9	3.8	26		0.17		202	0.37	1	0.59	1.2	37
		Myriad RBM Plasma High Range			655	10	3.5	2.4	ND	664	7.1	45	612	915	<128	13	5090	6	501	1.3	3.1	1.5	46	121	4.8	ND	ND	<462	5.5	ND	<32	864	37	ND	374	6.4	36	43	12	57	<95	2.4	ND	492	1.1	5	4.1	130	203
	ID	Myriad ID + Samples	Datum Abnahme	Abstand CT in Tagen
1	101-001	1 1	25/03/2015		356	3.3	3.9	1.2	315	621	12	31	289	1580	<75	2.9	5990	1.6	820	0.56	0.82	0.86	32	144	3.4	<79	<70	168	2.1	<15	118	341	19	<59	30	5.9	13	40	6.1	19	11	6.4	11	317	0.48	3.6	3.2	12	194
2		1 2	31/03/2015		403	3.9	4	1.2	372	650	11	35	262	1860	<75	8.4	6060	1.5	990	0.6	1.2	1.1	42	193	3.5	119	<70	413	2.4	<15	139	302	16	<59	51	7.7	12	57	5.9	16	<9.9	6.1	24	203	0.43	3.8	3.5	12	163
3		1 3	14/04/2015		370	5	2.6	1.2	140	649	6.9	30	428	1560	<75	2.8	4820	1.5	672	0.6	1	0.77	32	356	2.8	<79	<70	198	2.7	<15	212	372	16	<59	16	4.1	17	30	5.6	21	17	3	10	261	0.44	3	2.8	4.3	175
4		1 4	28/04/2015		386	6.9	2.1	1.2	140	758	5.8	30	348	1560	<75	3.2	4140	1.9	619	1	1.9	0.89	33	170	3.1	150	<70	292	2.9	<15	226	488	18	<59	14	4.3	23	25	6.5	21	30	2.2	14	233	0.38	3	2.7	12	158
5		1 5	12/05/2015	+9	366	7.5	2	1.2	<111	670	5.1	27	362	1550	<75	2.4	3460	1.8	677	0.52	0.88	0.82	31	84	3.1	135	<70	134	2.8	<15	250	411	16	<59	13	3.3	20	22	6.3	22	15	2.6	8.9	261	0.4	2.9	2.4	9.1	190
6		1 7	09/06/2015		394	7.7	1.3	1.1	<111	662	5.1	29	334	1390	<75	4	1860	1.8	753	1.1	3.8	0.82	40	59	2.4	261	<70	570	3.1	<15	246	450	16	<59	11	3.1	25	23	6.5	21	25	1.5	17	233	0.35	2.5	2.1	7.1	122
7		1 8	23/06/2015		410	8.4	1.6	1.1	<111	865	5.6	35	300	1640	<75	2.5	2030	2.1	779	0.94	2.3	0.88	32	55	2.8	157	<70	308	3.1	<15	269	470	19	<59	23	5.7	37	23	5.5	24	37	4.4	8.9	317	0.37	2.6	2	6.1	201
8		1 9	07/07/2015		385	9.2	1.8	1.2	<111	687	4.5	27	390	1890	<75	2.4	2860	2.2	766	1.1	2.3	0.94	31	90	2.9	135	<70	326	3.4	<15	276	538	20	<59	27	4.6	35	24	12	24	42	2.2	14	203	0.38	2.7	2.4	4.1	124
9		1 10	21/07/2015	-7	359	7.8	2.1	1.3	<111	676	5.5	33	338	1710	<75	1.3	2880	2.2	847	0.56	0.76	1.2	27	59	2.7	102	<70	144	3.4	<15	261	452	23	<59	17	6.8	37	26	7.8	24	25	3.9	6.4	330	0.46	3	2.6	21	172
10		1 11	04/08/2015		399	8.4	1.4	1.2	<111	661	5.1	28	372	1620	<75	1.9	2730	2.2	712	0.56	0.47	0.82	23	51	2.8	244	<70	81	3.3	<15	220	514	21	<59	30	3.7	31	29	8.1	23	17	0.86	6.4	261	0.45	2.6	2.3	6.3	144
11		1 12	18/08/2015		331	7.8	2.4	1.4	<111	668	4.5	34	388	1200	<75	0.77	1800	1.8	668	0.48	0.27	1.1	20	28	2.7	203	<70	34	2.9	<15	266	476	21	<59	19	5.7	31	34	5.7	22	39	2.8	<4.6	289	0.42	3	2.5	7.7	120
12		1 13	08/09/2015		360	4.6	4.4	1.4	<111	787	9.8	33	297	2000	<75	6	2170	0.98	985	0.52	<0.064	1.6	24	124	2.8	150	<70	10	2.9	<15	19	293	38	<59	952	8.5	23	48	8.5	11	17	4.6	12	203	0.48	4.9	1.5	13	189
13		1 14	22/09/2015	-7	376	8.6	1.6	1.3	118	686	4.9	32	401	1830	<75	0.88	2920	1.9	842	0.36	0.18	1.1	17	33	3.2	102	<70	41	3.4	<15	200	459	20	<59	19	4	28	25	5.9	25	14	3.1	<4.6	233	0.49	2.7	2.3	8	143
14		1 15	06/10/2015		369	8.2	1.5	1.2	<111	563	4.8	33	358	1870	<75	1.3	3310	2.3	645	0.52	0.34	0.81	33	182	2.6	119	<70	65	3.5	<15	233	492	20	<59	16	3.4	22	23	7.5	17	20	1.1	6	233	0.46	2.4	1.9	7.8	138
15		1 16	20/10/2015		387	8.1	1.4	1.3	118	567	4.4	32	353	1650	<75	1.6	2520	2.1	681	0.44	0.43	0.78	18	27	2.9	135	<70	65	3.1	<15	269	472	21	<59	16	3.3	21	25	5.7	19	24	1.4	4.8	317	0.42	2.4	1.8	6.6	106
16		1 17	03/11/2015		373	7.3	1.7	1.4	<111	670	5.2	29	352	1800	<75	1.7	2400	2.2	739	0.4	0.35	0.86	13	27	2.6	203	<70	57	3.3	<15	166	503	21	<59	14	3.1	29	23	5.9	23	<9.9	1.6	<4.6	261	0.39	2.4	1.9	7.7	134
17		1 18	17/11/2015	0	327	8.2	1.6	1.4	<111	637	4.9	28	336	1880	<75	0.91	2030	2	605	0.52	0.1	0.82	7.9	69	2.4	111	<70	13	3.2	<15	131	564	23	<59	14	3.3	27	23	5.6	18	<9.9	2.9	<4.6	261	0.45	2.4	1.8	13	141
18		1 19	01/12/2015		391	7.7	1.6	1.3	161	584	4.8	33	279	1870	<75	0.38	1860	2.3	565	0.52	0.084	0.87	8.1	61	2.6	164	<70	5.7	3	<15	170	498	20	<59	11	3.7	23	20	5.3	18	11	2.6	<4.6	261	0.44	2.4	2	18	142
19		1 20	15/12/2015		297	7.5	2.1	1.3	<111	693	4.4	33	336	2040	<75	0.84	2580	1.7	735	0.44	0.13	0.89	9.3	56	2.5	150	<70	37	3	<15	131	489	19	<59	15	4.8	28	29	5.3	21	15	3.8	<4.6	<186	0.39	2.6	2.3	27	142
20		1 21	12/01/2016	0	338	6.5	2.1	1.4	140	562	4.8	31	288	2350	<75	0.97	3160	1.8	721	0.56	0.12	1	14	106	1.8	<79	<70	30	2.9	<15	106	470	14	<59	18	5.1	27	27	5.1	18	14	5.2	<4.6	247	0.32	2.5	2.5	9.5	152
21		1 22	26/01/2016		344	6.9	1.8	1.5	140	621	5	33	357	1940	<75	1.6	3980	2	820	0.52	0.19	0.82	25	111	2.1	83	<70	54	3.1	<15	135	496	19	<59	18	3.8	24	25	7.2	18	17	3.5	5.6	261	0.39	2.6	2.7	21	130
22		1 23	09/02/2016		332	7.8	1.2	1.4	161	644	5.5	31	390	1840	<75	0.91	3810	2.1	806	0.6	0.13	0.66	9.6	100	2.1	83	<70	18	3	<15	151	461	15	<59	21	3.4	25	32	5.3	20	17	3.1	<4.6	289	0.37	2.1	1.8	11	116
23		1 24	23/02/2016		380	6.3	1.5	1.4	161	474	5	28	279	1950	<75	0.66	3250	2.1	587	0.67	<0.064	0.65	8.2	116	2.6	<79	<70	7.6	2.7	<15	114	475	24	<59	18	3.6	14	20	5.3	11	15	3.2	<4.6	343	0.33	1.9	1.8	30	142
24		1 25	08/03/2016		373	5.8	1.8	1.3	180	563	5.4	34	283	2300	<75	3.2	3540	2.2	1110	0.63	0.35	0.92	13	117	2	<79	<70	62	3.1	<15	112	528	19	<59	24	5.9	26	31	6.1	17	<9.9	4.7	6.4	275	0.35	2.5	2.3	19	132
25		1 26	22/03/2016		434	5.4	3.6	1.3	199	516	7.4	57	265	3370	<75	7.3	1340	2	775	0.61	1.2	1.1	9.5	284	2	119	<70	46	2.8	<15	65	370	18	<59	91	8.1	21	71	5.8	7.6	17	5.6	8.9	203	0.39	2.5	2.5	20	80
26		1 27	05/04/2016	+8	401	6.6	2.7	1.1	161	632	6.8	38	289	2430	<75	2.2	4070	2.1	923	0.63	0.24	1	15	209	2.3	83	<70	34	2.7	<15	135	528	22	<59	65	6.6	24	32	6	19	11	5.2	5.6	303	0.39	2.5	2.5	15	113
27	101-003	2 1	15/07/2015		511	4.1	2.5	1.8	140	476	12	34	300	2580	310	7.7	3830	3.7	1360	2.2	1.7	0.95	52	108	3.5	<79	<70	601	2.3	<15	14	649	44	<59	483	4.8	34	42	11	17	17	1.3	33	370	0.58	1.2	1.8	19	408
28		2 2	21/07/2015		488	3.5	2	1.8	<111	464	11	32	297	2190	377	3.4	3860	3.7	1150	1.3	0.19	0.76	35	70	3.8	93	<70	94	2.3	<15	<5.8	606	46	<59	480	4.1	19	41	9.7	14	<9.9	1.3	8.9	343	0.64	1.1	1.6	35	415
29		2 3	04/08/2015		568	4.6	2.1	1.9	<111	489	11	32	382	2110	409	3.8	2900	3.7	1280	1	0.2	0.91	34	124	3.3	119	<70	121	2.4	<15	20	571	47	<59	339	4.4	35	29	10	19	17	1.6	9.7	421	0.52	1.1	1.2	52	434
30		2 4	18/08/2015		562	5.2	1.8	1.8	<111	452	12	36	347	1690	364	1.5	2640	3.2	1070	0.71	<0.064	0.82	24	92	3.1	203	<70	35	2.2	<15	19	498	48	<59	315	3.7	34	25	11	12	15	1.6	4.8	289	0.51	1.1	1.1	70	360
31		2 5	02/09/2015	0	478	5.4	2.1	1.6	<111	638	12	42	341	2660	415	0.65	1660	3.4	1570	0.69	<0.064	0.94	21	24	3	164	<70	<4.1	2.3	<15	34	414	42	<59	474	5.3	36	30	11	13	69	2	<4.6	289	0.53	1.2	1.2	79	427
32	101-005	3 1	03/08/2015		415	6.5	2.1	1.5	<111	571	18	78	421	1850	<75	2.2	8890	13	1190	0.67	0.29	0.81	45	62	6.1	250	<70	65	3.1	<15	11	393	15	<59	422	3.1	13	37	8.4	17	11	1.1	8.9	566	1.3	3.3	2.5	25	433
33		3 2	04/08/2015		418	5.9	1.8	1.3	<111	546	17	57	331	1860	<75	3.6	7240	14	1060	0.9	0.77	0.9	41	83	6.1	329	<70	94	2.9	<15	13	392	11	<59	388	3.5	9.5	35	8.9	12	<9.9	0.34	6.4	589	1.4	3.6	2.5	179	421
34		3 3	19/08/2015		388	8.3	3	1.7	<111	771	5.7	48	407	1740	<75	5.3	3910	7.7	739	0.67	<0.064	1.2	29	67	5.4	291	<70	8.1	3.5	<15	6.4	488	7.7	<59	480	4.7	20	26	6.5	16	17	<0.032	7.2	343	1.3	4.5	3.5	15	292
35		3 4	02/09/2015		414	11	2.5	1.6	<111	886	3.2	56	477	1420	<75	12	3660	4.3	914	0.82	0.65	1.2	24	52	4.2	233	<70	20	3.1	<15	13	533	8.9	<59	456	5.1	30	25	6.5	18	17	0.29	21	275	1.1	4.1	3.2	35	178
36		3 5	16/09/2015		437	11	1.8	1.7	<111	862	3.3	49	380	1300	<75	5.6	2570	4.4	690	0.71	0.068	0.91	34	51	4.1	360	<70	6.7	3.2	<15	17	517	11	<59	324	4	43	19	8	22	11	<0.032	8.1	289	1.1	3.4	2.7	25	213
37		3 6	07/10/2015	-7	374	9.7	1.8	1.7	<111	686	2.7	38	384	1400	<75	8.6	3150	3.7	619	0.75	1	0.85	30	33	2.8	364	<70	121	3.2	<15	12	536	14	<59	327	3.7	41	25	6.8	20	15	<0.032	17	289	0.76	3.5	2.8	38	177
38		3 7	21/10/2015		378	8.1	1.3	1.5	<111	772	2.4	33	408	1280	<75	8	2250	3.1	601	0.63	0.86	0.71	27	56	2.6	338	<70	70	2.8	<15	8.7	530	11	<59	263	2.9	34	27	6.9	17	15	<0.032	15	343	0.66	2.9	2.5	32	196
39		3 8	04/11/2015		393	7.7	1.4	1.6	<111	788	2.3	39	438	1510	<75	3.7	2680	3.9	454	0.71	0.38	0.67	12	30	2.9	239	<70	46	3.4	<15	20	566	12	<59	336	3.2	39	27	5.3	20	15	<0.032	6	317	0.75	3.3	2.5	20	189
40		3 9	18/11/2015		397	7.1	2.3	1.4	<111	774	2.4	32	424	1400	101	4.2	2940	3.5	503	0.6	0.28	0.81	7	14	3.4	239	<70	18	3.2	<15	6.4	606	10	<59	216	3.7	41	26	5	18	15	<0.032	7.2	370	0.79	3.7	2.8	33	275
41		3 10	02/12/2015	-3	426	6.8	1.5	1.5	<111	908	2	34	468	1350	81	1.4	2880	3.5	636	0.6	0.1	0.78	6.5	11	3.2	171	<70	7.6	3.5	<15	31	653	11	<59	180	3.2	56	25	5.1	21	11	<0.032	<4.6	343	0.85	3.7	2.7	29	226
42		3 11	05/01/2016		377	5.1	1.6	1.6	<111	670	2.1	29	426	1660	<75	1.7	2070	3.5	476	1.1	0.1	0.87	7.5	21	3.8	164	<70	9.5	3.2	<15	8.7	650	8.7	<59	99	3.5	34	20	5.2	17	19	0.27	<4.6	317	0.8	3.2	2.5	40	210
43		3 12	19/01/2016		380	5.8	1.9	2	<111	807	2.3	33	393	1170	<75	1.1	2500	3.3	485	0.79	0.068	0.83	6.9	10	2.9	83	<70	7.1	3.3	<15	11	592	10	<59	95	3.9	30	23	5.2	16	<9.9	<0.032	<4.6	471	0.74	3.6	2.6	26	217
44		3 13	16/02/2016	-4	424	5.3	1.6	1.7	<111	686	2.2	30	459	1770	<75	2.2	2440	4.1	428	0.86	0.12	0.89	7	14	2.6	233	<70	9.5	3	<15	13	670	8.7	<59	107	3.6	18	21	4	13	11	<0.032	5.6	343	0.55	3.6	2.7	33	195
45		3 14	01/03/2016		391	4.1	2.1	1.7	<111	792	2.2	32	456	1130	<75	1.1	1530	3.2	436	0.71	0.1	1	8.5	38	2.2	150	<70	20	3.3	<15	13	575	7.6	<59	131	5.4	22	25	4.6	14	20	1.7	<4.6	317	0.57	3.7	3.3	23	242
46		3 15	15/03/2016		400	4	1.7	1.6	<111	855	2.2	35	394	1560	<75	0.92	2140	3.5	619	0.61	0.12	0.84	11	65	2.3	127	<70	19	2.8	<15	13	545	10	<59	80	4.9	27	25	7	17	32	0.7	<4.6	317	0.54	4.1	2.9	44	224
47		3 16	29/03/2016		377	4.8	1.8	1.8	<111	963	2.5	38	444	1630	<75	1.8	1730	3.5	578	0.75	0.084	0.88	11	66	2.5	164	<70	11	3.1	<15	13	616	12	<59	101	4.6	28	24	7.2	16	<9.9	0.71	5.6	370	0.65	4.2	2.8	40	239
48		3 17	12/04/2016	+2	371	3.4	1.9	1.3	<111	712	2.6	33	275	1780	<75	1.7	2220	3.8	450	0.96	0.16	0.72	9.6	28	2.3	135	<70	19	3	<15	18	522	14	<59	73	3.5	22	19	6.3	13	17	0.34	<4.6	330	0.6	3.8	2.5	47	289
49		3 18	27/04/2016		398	3.6	1.6	1.4	<111	725	2	37	380	1390	<75	1.9	2380	3.4	467	0.86	<0.064	0.6	10	17	2.3	150	<70	11	3.1	<15	6.4	623	13	<59	64	3.5	19	20	6.2	15	11	0.18	<4.6	446	0.49	3.5	2.6	26	214
50		3 20	17/05/2016		429	4.5	1.9	1.5	<111	770	2.2	37	348	1710	<75	2	1450	3.2	445	0.67	0.076	0.75	12	32	2.5	216	<70	11	3	<15	<5.8	680	15	<59	74	3.4	23	19	7	14	34	0.38	7.2	370	0.55	3.8	3	36	223
51		3 21	31/05/2016		434	5	1.7	1.6	<111	834	2.2	32	387	1980	<75	1.9	2170	4	428	0.86	0.15	0.66	8.3	48	3.1	150	<70	5.7	3.1	<15	15	585	13	<59	68	3.2	21	19	6.1	18	5140	0.23	4.8	396	0.54	3.2	2.7	40	244
52		3 22	14/06/2016	0	409	4	1.8	1.6	<111	777	1.9	38	405	1100	<75	4.2	1880	3.4	344	0.84	0.36	0.77	9.8	27	3.1	178	<70	33	3	<15	7.6	469	9.8	<59	51	3.4	15	22	3.9	14	<9.9	0.24	7.2	396	0.6	3.6	3.1	15	289
53	101-006	4 1	04/08/2015		339	8.9	2.2	1.5	<111	665	3.4	25	282	1380	<75	3.4	2240	1.4	237	0.48	0.17	0.61	22	252	2.5	<79	<70	59	2.7	<15	15	413	14	<59	19	3.2	22	20	9.2	11	11	3.2	<4.6	289	0.24	1.8	1.5	6.7	272
54		4 2	31/08/2015		405	9.3	2	1.5	<111	597	4.2	37	304	1480	<75	2.4	2470	2.1	310	0.36	<0.064	0.75	19	466	3.4	119	<70	<4.1	2.5	<15	11	497	14	<59	32	5.1	25	16	11	13	14	3.4	<4.6	275	0.32	2.5	1.6	54	154
55		4 3	14/09/2015		373	7.8	3.9	1.2	<111	862	4.3	31	254	1470	<75	2	3340	1.6	349	0.36	<0.064	0.78	18	258	2.9	178	<70	<4.1	2.6	<15	19	390	15	<59	46	6.5	26	16	11	11	14	3.8	<4.6	289	0.25	2.2	1.6	61	274
56		4 4	09/10/2015		389	9	3	1.2	<111	570	3.6	28	351	1910	<75	6.4	2440	1.9	592	0.52	0.49	0.78	21	172	2.7	150	<70	94	2.6	<15	20	501	12	<59	33	3.8	29	22	14	11	<9.9	2.7	8.9	396	0.33	1.9	1.4	12	204
57		4 5	23/10/2015	+3	306	8.3	1.4	1.5	<111	1130	3.6	28	316	1550	<75	3.8	2790	1.7	331	0.36	0.4	0.75	20	159	3.1	102	<70	114	2.8	<15	23	408	17	<59	59	4.8	48	33	12	11	<9.9	4.2	8.1	317	0.33	1.7	1.1	22	326
58		4 6	06/11/2015		325	8.4	2.8	1.3	<111	957	3.3	31	372	1410	75	3.1	2340	1.5	366	0.29	<0.064	0.76	12	95	2.5	111	<70	8.6	2.5	<15	15	409	20	<59	42	4.7	47	23	9.1	12	<9.9	4.4	<4.6	303	0.34	1.7	1.2	99	279
59		4 7	23/11/2015		355	10	2.8	1.3	<111	840	3.3	36	327	2180	<75	1.6	2000	1.7	512	0.29	0.12	0.75	7.7	91	2.5	83	<70	18	2.6	<15	31	271	15	<59	125	7.1	51	47	8.1	8.3	<9.9	7.1	<4.6	233	0.3	1.6	1.3	64	199
60		4 8	07/12/2015		357	14	2.9	1.5	<111	1120	3.4	39	381	2340	<75	1.7	2100	1.9	441	0.25	0.1	0.82	12	152	2.6	<79	<70	23	2.7	<15	19	316	23	<59	119	5.9	39	34	9.3	11	<9.9	6.4	<4.6	289	0.29	1.9	1.3	61	279
61		4 9	08/01/2016	-9	312	11	2.2	1.3	<111	1100	2.7	37	416	1620	<75	1.3	2470	1.4	556	0.36	0.068	0.7	9.3	109	2.5	102	<70	9.5	2.7	<15	18	360	23	<59	85	4.6	39	25	11	11	<9.9	3.8	<4.6	317	0.31	1.4	0.94	64	218
62		4 10	25/01/2016		355	9.7	1.8	1.4	<111	901	2.4	32	373	2170	81	1.8	2630	1.8	406	0.4	0.11	0.56	9.7	107	2.7	83	<70	17	2.5	<15	15	482	14	<59	22	4.7	56	20	6.8	14	11	3.6	<4.6	370	0.33	1.4	0.96	45	242
63		4 11	08/02/2016		457	8.5	2	1.3	<111	1020	2.7	36	288	2490	81	1.2	2810	1.8	432	0.44	0.13	0.69	13	116	3.2	<79	<70	32	2.5	<15	21	394	14	<59	23	4.9	31	32	7.6	12	<9.9	3.7	<4.6	275	0.37	1.4	1.2	39	198
64		4 12	22/02/2016		397	8.1	2.1	1.4	<111	922	2.7	31	345	1920	<75	1.3	1760	1.8	397	0.3	<0.064	0.73	9	113	2.9	83	<70	4.8	2.5	<15	18	415	17	<59	21	4.7	31	19	8.1	13	<9.9	3.2	<4.6	317	0.34	1.6	1.2	57	286
65		4 13	07/03/2016	-5	431	8.4	2.5	1.2	<111	1030	3.3	34	326	3220	120	1.7	1410	1.8	467	0.44	<0.064	0.73	9.7	113	2.9	102	<70	7.6	2.6	<15	28	348	15	<59	24	5.6	45	36	8.1	10	24	3.2	<4.6	343	0.34	1.5	1.2	32	301
66	101-009	5 1	14/10/2015		318	4.2	2.3	1.8	385	384	6.7	31	203	2810	<75	7.1	9630	5.5	976	0.6	0.33	0.86	47	339	0.53	142	<70	42	2.7	<15	<5.8	500	23	<59	697	5.1	11	27	11	12	14	1.4	7.2	343	0.63	2.1	2.5	23	180
67		5 2	15/10/2015		298	4.7	2.5	2.1	392	405	7.3	31	234	2320	<75	7.8	6860	5.8	1060	0.75	0.28	1	59	366	0.55	119	<70	35	2.8	<15	8.7	595	17	<59	894	5.3	13	41	13	11	14	1.3	8.9	471	0.74	2.5	2.8	83	193
68		5 3	02/11/2015		284	5.3	2.5	1.4	217	431	5.4	29	191	2890	<75	1.7	5060	3.9	918	0.4	0.084	0.81	24	433	0.73	157	<70	11	1.7	<15	15	366	19	<59	554	5	13	39	7.7	6	27	2.5	<4.6	370	0.3	1.3	1.5	53	201
69		5 4	2015-11-16		291	8.1	2.5	1.6	161	418	5.3	25	269	4440	<75	1.7	4750	3.1	1240	0.6	0.22	0.96	13	77	0.56	233	<70	13	2.1	<15	15	446	19	<59	280	4.4	13	28	6.2	8.1	27	2.2	5.6	370	0.4	1.4	1.5	58	289
70		5 5	2015-11-30		312	8.2	2.3	1.4	<111	424	5.3	22	283	4720	<75	2.1	3830	2.6	1250	0.44	0.13	0.94	13	16	0.55	239	<70	22	2.2	<15	6.4	427	27	<59	326	4.1	17	34	6.4	7.9	47	2.8	4.8	370	0.32	1.5	1.3	25	404
71		5 6	2016-01-15	-11	317	15	1.8	1.8	<111	272	6.6	23	254	6070	<75	2.1	2270	4.3	1180	0.6	0.068	0.91	13	46	0.11	216	<70	16	2.9	<15	11	497	36	<59	226	3.4	29	16	6.7	9.7	12	1.9	<4.6	343	0.45	2.7	2.5	104	289
72		5 7	2016-01-29		322	11	3.3	1.6	<111	207	5.3	33	178	4710	110	1.2	1350	4.4	802	0.52	0.32	0.99	16	116	0.19	119	<70	35	3	<15	19	242	21	<59	954	6.2	18	43	5.9	3.7	20	4	<4.6	233	0.25	2.5	2.4	104	322
73		5 8	2016-02-15		262	20	2.3	1.8	<111	342	7.5	29	276	3140	<75	1.2	2520	3.8	1240	0.69	0.33	0.93	15	154	0.34	442	<70	23	3.1	<15	30	396	23	<59	479	5.5	38	36	7.8	15	106	2.9	5	275	0.41	2.8	2.4	41	409
74		5 9	07/03/2016	+7	246	14	2	1.7	<111	253	4.9	26	222	5280	98	0.63	2960	3	1260	0.73	0.21	0.78	11	63	0.43	227	<70	7.8	2.7	<15	54	429	13	<59	428	5.3	28	41	7.3	15	27	2.9	<4.6	238	0.46	2.3	2.1	35	266
75		5 10	31/03/2016		308	15	2.8	1.7	<111	228	6.1	38	208	6970	<75	1.3	1970	3.2	1010	0.52	0.2	1.1	17	141	0.46	329	<70	11	3	<15	45	335	14	<59	639	6.5	27	45	6.9	7.6	14	4.9	<4.6	275	0.37	2.7	2.5	106	312
76		5 11	2016-04-18		334	18	2.2	1.8	<111	273	5.6	22	208	5130	<75	0.89	3050	3.7	805	0.65	0.25	0.9	11	120	0.41	383	<70	13	2.7	<15	28	606	14	<59	279	3.9	34	9.6	7.8	15	21	1.7	<4.6	397	0.48	2.8	2.5	78	252
77		5 12	09/05/2016		260	14	1.8	2.2	134	261	5.4	27	200	6530	<75	0.73	2710	3.4	1280	0.77	0.11	0.9	12	60	0.41	379	<70	<4.1	3.1	<15	16	514	12	<59	200	4	28	17	6.1	15	106	1.3	<4.6	380	0.52	2.6	2.4	82	334
78		5 13	30/05/2016	-7	315	15	1.8	1.8	<111	262	5.9	23	190	6130	<75	0.6	1740	3.9	990	0.69	<0.064	0.84	10	41	0.46	635	<70	<4.1	2.9	<15	49	421	13	<59	160	3.4	24	14	6.4	16	27	1.2	<4.6	346	0.54	2.6	2.1	112	380
79		5 14	13/06/2016		285	12	1.7	1.8	<111	207	5.2	22	207	6370	<75	0.25	2220	3.2	873	0.67	<0.064	0.78	8.4	35	0.44	251	<70	<4.1	2.4	<15	21	370	9.6	<59	217	3.5	21	22	5.9	11	22	1.8	<4.6	201	0.51	2.3	1.9	47	274
80		5 15	27/06/2016		288	15	1.9	1.5	<111	263	6	24	244	5830	98	0.48	2220	2.9	1070	0.69	0.11	0.8	11	31	0.38	295	<70	5.1	2.6	<15	53	303	13	<59	285	3.9	25	38	6	13	17	2.2	<4.6	346	0.38	2.4	1.5	40	390
81		5 16	11/07/2016		251	19	2	1.5	<111	240	7.1	28	275	4520	<75	0.92	1910	2.7	994	0.56	0.076	0.87	15	63	0.46	427	<70	13	3	<15	39	407	20	<59	321	3.9	24	26	8	13	11	2	<4.6	380	0.49	3.2	1.9	148	424
82		5 17	25/07/2016	+4	267	18	2.2	1.4	<111	202	6.2	24	211	5260	<75	0.41	1910	3.4	909	0.48	0.076	0.89	11	36	0.41	334	<70	5.7	2.8	<15	35	314	24	<59	469	4	21	37	7.2	9	11	2.7	<4.6	238	0.34	2.9	1.9	48	324
83		5 18	08/08/2016		295	26	2.5	1.6	<111	300	9.4	30	268	8060	<75	0.86	1820	3.7	1510	0.6	0.11	1	16	94	0.45	387	<70	22	3.2	<15	39	394	39	<59	670	4.9	35	22	8.1	13	144	2.9	<4.6	346	0.48	4	2.5	222	334
84		5 19	22/08/2016		274	22	1.9	1.5	167	248	8.9	29	241	6750	<75	0.51	2090	3.7	1370	0.44	0.095	0.98	16	83	0.42	315	<70	8.5	3	<15	28	351	41	<59	746	4.4	31	26	7.6	12	69	2.2	<4.6	201	0.43	4.1	2.3	143	310
85		5 20	2016-09-05	+18	251	21	2.2	1.4	<111	212	8.8	27	212	4530	<75	0.4	2340	4.2	846	0.73	0.13	0.79	18	31	0.29	325	<70	6.1	2.7	<15	35	232	46	<59	563	3.8	28	22	7.2	10	11	1.7	<4.6	238	0.41	4.1	2.4	288	293
86		5 21	17/10/2016		283	15	2.1	1.7	167	244	9.1	27	221	5510	<75	1.2	4270	3.3	1040	0.65	0.17	0.88	16	29	0.24	446	<70	18	2.5	<15	29	295	16	<59	125	5.1	26	26	6.7	11	<9.9	3.4	5.9	238	0.42	3.6	3.8	113	445
87		5 22	31/10/2016		294	14	1.9	1.7	134	234	7	23	237	5990	<75	1.2	3180	3.3	1020	0.65	<0.064	0.86	11	22	0.24	545	<70	5.7	2.4	<15	19	416	18	<59	80	4.6	29	20	6.1	12	<9.9	2.8	<4.6	311	0.41	3.1	3.1	100	330
88		5 23	14/11/2016	+4	293	18	1.9	1.7	<111	254	8.3	26	290	5400	82	0.88	2740	3.3	1090	0.46	0.095	0.93	9.5	32	0.23	442	<70	9.1	3	<15	23	397	17	<59	182	5	31	33	6.5	12	<9.9	3.1	<4.6	380	0.43	2.9	2.6	103	416
89		5 24	28/11/2016		293	16	1.6	1.7	134	241	8.4	25	267	3850	<75	1.2	952	3	1060	0.48	0.11	0.86	9.8	57	0.2	622	<70	5.7	2.8	<15	21	374	18	<59	238	5	29	31	6.1	12	<9.9	3	5.9	311	0.32	2.8	2.4	79	380
90		5 25	12/12/2016		310	20	2.1	1.6	<111	285	9.7	26	272	5530	<75	1.5	1020	3.8	918	0.5	<0.064	0.96	13	36	0.17	624	<70	<4.1	3	<15	32	392	21	<59	179	6	34	26	7.3	12	<9.9	2.1	<4.6	238	0.4	3.1	2.6	220	362
91		5 26	27/12/2016		288	17	1.9	1.9	<111	284	7.4	28	306	4950	<75	1.5	2570	3.1	963	1.3	1.8	0.86	14	28	0.23	395	<70	25	2.4	<15	26	478	19	<59	117	4.9	29	18	7.7	8.8	11	2.2	<4.6	346	0.49	3	2.1	219	396
92		5 27	16/01/2017	0	280	15	2	1.9	<111	274	7.6	27	271	4710	<75	1.4	2940	3	1150	0.6	<0.064	0.93	11	23	0.16	284	<70	7.8	2.6	<15	6.4	518	18	<59	77	4.9	31	18	6.1	12	<9.9	2.5	<4.6	414	0.46	3	2.1	204	333
93	101-011	6 1	10/05/2016		312	5.8	2.3	1.4	254	351	14	36	191	1650	<75	1.6	7520	3	954	0.6	0.37	0.88	66	1360	4.3	<79	<70	14	2.5	<15	32	304	37	<59	291	5.3	16	34	12	12	11	1.7	5	201	0.94	2.9	2.5	56	236
94		6 2	10/05/2016		331	5.1	2.8	1.9	279	326	13	31	219	1750	<75	2.1	7350	3.3	1030	0.69	0.23	1	55	1160	4.5	84	<70	11	2.5	<15	30	293	40	<59	203	5.1	16	39	13	12	<9.9	1.6	5	311	1	3	2.9	55	274
95		6 3	24/05/2016		303	9.6	3.1	1.7	<111	468	9.7	42	305	1610	98	1.4	3190	3	1040	0.46	0.12	1	35	760	4.1	149	<70	5.7	3	<15	28	374	62	<59	2490	6.4	27	26	10	14	27	1.6	<4.6	311	0.95	3	2.6	66	335
96		6 4	14/06/2016		303	8.6	2.4	1.7	<111	413	6.4	35	235	2070	113	0.71	4570	2.9	909	0.65	0.22	0.9	23	312	3.4	124	<70	14	2.5	<15	41	336	44	<59	1770	4.9	25	33	11	12	93	1.3	<4.6	238	0.67	2.3	1.6	32	197
97		6 5	28/06/2016	+6	274	8.3	2.2	1.7	198	405	7.1	38	257	1770	98	1.7	2400	2.4	877	0.69	0.23	1	32	336	3.3	157	<70	12	2.6	<15	24	443	54	<59	1750	5.3	26	30	11	14	33	1.5	<4.6	293	0.64	1.8	1.4	19	269
98		6 6	12/07/2016		334	8.3	2.3	1.5	134	386	7.3	38	250	2970	209	2	5640	2.6	706	0.65	0.59	1.2	40	184	3.3	105	<70	36	2.9	<15	33	393	41	<59	1670	5.9	30	39	11	12	41	1.7	5	238	0.7	1.7	1.1	27	237
99		6 7	26/07/2016		319	8	2.1	1.7	227	337	5.4	31	208	2140	<75	2.6	6440	3.1	990	0.56	0.69	0.97	37	215	3.2	84	<70	33	2.6	<15	23	492	43	<59	1350	5	27	24	8.6	13	17	1.3	8	238	0.68	1.7	1.1	47	183
100		6 8	09/08/2016	+21	308	10	2.3	1.9	227	410	5.5	36	266	2330	98	1.9	3480	3.4	981	0.69	0.31	1.1	40	442	3.4	105	<70	14	3	<15	43	514	39	<59	1910	5.5	36	29	9	17	11	1.5	<4.6	311	1	2	1.7	32	197
101	101-014	7 1	16/01/2017		357	9.6	3.4	1.4	388	350	39	31	238	2390	128	5.6	19800	8.1	1910	0.98	0.55	0.83	90	2550	4.9	105	<70	39	2.8	<15	16	354	44	221	239	4.8	12	53	19	9.3	<9.9	5.5	8.5	329	1.2	3.2	1.8	242	314
102		7 2	16/01/2017		393	8.9	2.6	1.5	398	386	45	33	242	2630	142	6.1	17500	8.8	2020	0.98	0.81	0.85	96	2350	4.5	105	<70	34	2.7	<15	21	364	46	290	219	4.1	13	53	20	10	13	5.6	7.6	447	1.1	3	1.4	244	399
103		7 3	31/01/2017		319	13	3	1.5	227	358	24	30	232	2210	82	10	4980	7.9	1600	0.65	3.1	1	42	1600	4.3	124	<70	48	2.4	<15	19	323	38	185	335	4.4	16	52	11	8.9	<9.9	5.7	18	346	0.97	3.1	1.1	113	445
104		7 4	21/02/2017	+24	342	13	3.3	1.4	347	428	21	35	279	2200	82	11	10800	7.6	1930	0.79	1.8	1.1	67	4290	4.4	187	<70	88	2.5	<15	16	365	52	273	445	5.8	18	35	14	14	11	6.3	17	346	1	3.2	1.3	121	357
105	103-003	8 1	06/06/2016		384	10	3.2	1.2	279	356	24	41	204	2310	<75	15	8740	6.9	1170	1.3	3.9	0.67	129	4860	4.2	370	<70	571	2.9	<15	21	86	15	<59	526	5.4	17	59	22	10	<9.9	7.1	54	603	0.5	2.5	1.6	67	296
106		8 2	07/06/2016		345	10	4.2	1.3	213	308	25	38	178	2360	<75	7.2	8560	6.5	895	0.85	1	0.69	88	4970	4.3	141	<70	117	3	<15	23	80	15	<59	559	5.3	16	65	17	6.9	11	7.3	21	414	0.55	2.6	2.2	121	380
107		8 3	06/07/2016		371	15	2.4	1.7	116	473	5.9	33	276	1310	<75	4.6	2790	5.6	550	0.63	0.21	1.2	21	1510	3.5	157	<70	64	3.2	<15	<5.8	223	21	<59	1260	6	31	22	7.8	17	11	5.8	14	346	0.51	3.8	2.3	77	293
108		8 4	20/07/2016		347	15	2	1.4	167	470	4.2	30	271	1170	<75	5.7	2650	4.1	605	0.6	0.75	0.96	22	566	2.9	214	<70	230	3.5	<15	6.4	258	15	<59	1150	4.9	42	19	4.9	20	14	2.9	16	311	0.46	2.8	1.8	111	275
109		8 5	03/08/2016	-2	354	15	1.8	1.5	167	455	3.2	27	322	1060	<75	1.9	1900	3.6	481	0.65	0.47	0.98	14	248	3.1	95	<70	41	3.2	<15	<5.8	245	13	<59	999	4.1	40	21	6.2	17	<9.9	2.9	8.5	346	0.55	2.7	1.9	117	279
110		8 6	17/08/2016		375	14	2.2	1.5	<111	546	2.7	42	274	1440	<75	2.2	1700	3.6	453	0.6	0.095	1.1	14	145	2.5	84	<70	9.1	3.5	<15	<5.8	242	11	<59	1170	5.5	39	26	5.9	15	14	4.6	5	346	0.48	2.9	1.7	97	245
111		8 7	31/08/2016		355	17	1.9	1.4	<111	482	3.7	27	335	1380	<75	2.3	1200	3.4	559	0.77	0.57	1	15	166	3	227	<70	18	3.7	<15	<5.8	280	14	<59	1250	5.3	45	18	7.3	19	14	2.4	8.5	414	0.64	2.9	1.7	144	294
112		8 8	14/09/2016		335	19	1.5	1.5	<111	458	3.6	28	351	1400	113	2.8	1590	3.3	555	0.56	0.27	0.91	13	94	3.5	214	<70	21	3.7	<15	<5.8	318	12	<59	1220	4.5	51	20	6.6	20	<9.9	1.7	8.5	346	0.67	2.7	1.3	105	260
113		8 9	28/09/2016	-1	308	17	1.8	1.4	<111	431	3.9	25	360	1330	142	1.8	2070	3	458	0.69	<0.064	0.93	12	78	3	239	<70	<4.1	4	<15	11	293	14	<59	928	4.1	52	19	6.9	19	<9.9	1.6	<4.6	275	0.53	2.6	1.3	83	279
114		8 10	12/10/2016		323	21	1.8	1.6	134	312	4.1	25	311	1770	105	2	1980	3.4	444	0.77	0.99	0.94	14	102	3.9	221	<70	29	4.1	<15	11	290	14	<59	1060	4.4	45	16	6.7	19	<9.9	1.3	7.6	275	0.71	2.8	1.3	136	327
115		8 11	26/10/2016		316	21	1.7	1.5	<111	436	3	24	287	1730	113	1.1	1370	3.4	564	0.56	0.17	0.91	11	49	2.4	157	<70	5.1	3.9	<15	6.4	289	11	<59	759	4.8	55	22	5.9	19	17	1.9	<4.6	275	0.56	2.7	1.1	68	186
116		8 12	09/11/2016		350	16	2.2	1.5	134	445	3.6	29	315	1570	<75	3.9	1430	3.1	504	0.52	0.72	1.1	13	125	2.7	133	<70	30	4	<15	7.6	314	11	<59	849	5.1	48	34	6.6	17	<9.9	4.3	9.3	311	0.57	2.9	1.4	95	219
117		8 13	23/11/2016	-5	308	20	1.7	1.6	<111	412	3.1	23	292	1230	<75	3.2	2090	3.6	481	0.73	0.83	0.97	16	495	3.3	334	<70	15	3.6	<15	8.9	323	11	<59	531	4.5	54	14	6.9	22	11	1.7	6.7	311	0.61	3.1	1.5	131	205
118		8 14	07/12/2016		332	20	1.4	1.6	116	394	4.4	24	329	1410	<75	3	1880	4.4	490	0.81	0.13	0.79	17	716	3.2	334	<70	8.1	3.5	<15	<5.8	303	11	<59	511	3.3	51	16	8.3	18	11	1	5	275	0.63	2.6	1.1	83	282
119		8 15	21/12/2016		351	21	2	1.5	167	440	5.1	29	364	1560	<75	4.4	2730	4.4	532	0.65	0.095	1	20	1100	2.8	251	<70	9.8	3.5	<15	11	260	14	<59	491	4.3	48	19	7.1	17	13	1.5	9.3	380	0.72	3	1.6	118	281
120		8 16	03/01/2017	+9	333	16	1.6	1.3	151	462	4.9	24	273	1370	<75	5.7	1190	4.5	462	0.71	0.72	0.87	19	1120	2.6	387	<70	30	3.4	<15	<5.8	288	10	<59	262	4.9	38	21	8.3	15	11	1.3	12	311	0.69	2.4	1.4	102	256
121	103-004	9 1	23/08/2016		256	3	1.3	1.6	<111	462	3.8	19	264	741	<75	4.1	2430	2	453	0.77	0.95	0.81	12	482	3.3	84	<70	45	3.8	<15	7.6	779	23	<59	34	3	13	27	8.8	12	11	4.1	5	573	0.33	4	0.82	27	91
122		9 2	06/09/2016		267	3.3	1.3	1.3	<111	531	3.2	19	274	690	<75	6.6	1350	1.9	541	0.52	0.5	0.94	10	288	3.8	173	<70	50	3.6	<15	8.9	634	18	<59	81	3.4	19	24	7.7	12	11	3.5	14	511	0.4	4	0.99	33	76
123		9 3	20/09/2016		238	3.2	1.6	1.5	134	541	3.7	23	306	773	<75	4.8	2390	1.9	591	0.39	0.13	1.1	12	189	3.3	133	<70	7.1	3.9	<15	6.4	840	21	<59	114	3.8	26	28	9	15	<9.9	3.5	7.1	558	0.48	4.1	1.1	65	94
124		9 4	04/10/2016	+2	243	3.4	1.2	1.4	134	478	3.6	22	292	775	<75	4.7	2470	1.8	909	0.44	0.33	1.1	9	141	3.3	105	<70	9.8	3.6	<15	11	804	17	<59	119	3.7	28	28	8.3	14	17	4.3	5.9	447	0.53	3.9	0.88	8.4	91
125		9 5	18/10/2016		237	3.1	1.1	1.4	<111	601	3.4	23	324	787	<75	1.9	1500	2.2	850	0.46	0.5	0.96	11	169	3.9	124	<70	11	3.6	<15	16	826	25	<59	124	3.3	33	28	10	18	13	3.8	<4.6	380	0.55	3.6	0.7	51	114
126		9 6	07/11/2016		228	2.2	1.5	1.3	<111	495	2.7	19	253	687	<75	3.4	2240	1.6	787	0.39	0.52	1	13	150	2.3	84	<70	33	3.3	<15	8.9	900	16	<59	157	3.8	22	24	7.4	12	17	5.2	5	414	0.46	3.5	0.84	42	71
127		9 7	19/12/2016		245	2.8	1.9	1.6	116	497	3.5	23	277	982	<75	3.8	1450	1.7	646	0.39	0.21	1	9.7	287	2.7	84	<70	9.8	3.7	<15	14	677	15	<59	98	4.9	28	29	7.9	12	14	6.9	8	431	0.4	3.6	0.93	38	86
128		9 8	02/01/2017	+9	260	2.8	1.8	1.4	116	626	4.1	22	282	910	<75	3.7	2670	2	660	0.67	1.6	1	11	271	2.4	<79	<70	41	3.8	<15	11	634	17	<59	141	4.9	28	29	8.9	15	21	7.6	<4.6	447	0.35	3.8	0.88	61	110
129	103-005	10 2	22/09/2016		441	4.1	2.1	1.5	134	643	8.8	27	178	3390	<75	1.5	3920	3	379	0.52	0.25	0.82	13	2880	4.2	<79	<70	22	3	<15	14	455	13	<59	77	5	23	33	10	17	11	4.1	<4.6	238	0.42	1.2	1.6	16	169
130		10 3	11/10/2016		365	5.6	2.2	1.7	183	704	5.5	34	292	2670	<75	1.7	4120	2.3	304	0.35	0.095	0.9	14	1960	4.1	<79	<70	24	3.8	<15	23	497	17	<59	73	6	29	22	10	17	14	2.9	<4.6	238	0.43	1.6	2	55	228
131		10 4	25/10/2016		377	6.5	1.9	1.6	<111	807	6.7	33	310	2080	<75	1.5	4310	2.5	397	0.37	0.13	0.87	11	1630	4	<79	<70	27	3.6	<15	27	507	18	<59	82	5.4	32	24	8.6	21	14	3.4	<4.6	238	0.5	1.5	2.2	53	211
132		10 5	08/11/2016	+2	392	7.3	1.7	1.8	<111	575	4.4	24	285	2220	<75	0.59	3980	2.4	304	0.44	0.095	0.73	8.8	1050	2.5	<79	<70	<4.1	3.3	<15	30	507	14	<59	68	3.7	37	22	7.7	18	17	1.9	<4.6	201	0.39	1.2	1.8	26	238
133		10 6	19/12/2016		417	8.7	1.5	2.1	134	722	5.5	28	276	2910	<75	0.48	2650	3	397	0.48	0.085	0.73	9.7	706	4	<79	<70	<4.1	3.5	<15	21	482	16	<59	109	3.8	39	24	8.3	18	11	1.6	<4.6	238	0.5	1.4	1.9	56	235
134		10 7	02/01/2017		365	5.6	2.1	1.7	<111	586	7.1	31	290	3170	<75	2	1030	2.8	411	0.46	0.17	0.83	17	190	3.3	84	<70	4.7	2.8	<15	14	464	15	<59	135	4.1	24	39	10	17	24	4.4	<4.6	238	0.33	1.4	1.9	62	210
135		10 8	24/01/2017	-13	395	7	2.2	1.9	213	636	8.1	32	271	3650	<75	0.5	2250	4.7	435	0.51	0.1	0.83	16	1760	4.3	<79	<70	6.7	3.6	<15	37	512	12	<59	162	3.8	29	36	13	18	34	4.2	<4.6	311	0.48	1.5	1.8	47	228
136	106-001	11 1	consent withdrawn, no FU-CT data		232	7.2	1.4	1.4	134	522	6.5	35	295	2360	<75	1.7	1580	2.4	660	0.46	0.12	0.78	19	28	2.5	<79	<70	9.8	2.4	<15	6.4	427	56	167	356	5.4	20	24	16	12	11	5.2	5	380	0.3	1.2	2.1	13	523
137		11 2			246	7.8	1.8	1.7	134	565	7.9	36	279	3150	82	2.9	1540	2.5	819	0.69	2.1	1	15	14	2.3	<79	<70	79	2.9	<15	11	354	46	<59	519	5.9	19	32	10	13	31	6.1	5.9	275	0.27	1.4	1.8	13	537
138		11 3			262	13	1.7	1.7	<111	664	6.7	32	284	1710	82	2.3	1300	2.9	605	0.39	0.25	1.1	14	14	3.3	187	<70	21	3.2	<15	<5.8	485	55	<59	491	4.1	21	16	9.6	13	14	4.2	6.7	346	0.49	1.5	1.9	60	524
139		11 4			237	12	1.7	1.6	<111	590	7.2	32	267	1640	82	1.8	2100	2.4	610	0.39	0.33	0.92	17	7.9	2.9	105	<70	51	2.9	<15	8.9	552	58	<59	340	3.7	30	16	13	13	<9.9	3.4	<4.6	311	0.4	1.4	1.5	31	527
140		11 6			286	12	1.9	1.8	<111	754	6.5	34	265	1750	82	2.4	2120	2.4	810	0.39	0.38	1.2	16	16	3.2	173	<70	88	2.9	<15	11	600	45	<59	408	9.5	25	21	12	15	14	3.8	5.9	201	0.43	1.4	1.9	32	451
141		11 7			240	12	1.6	1.6	<111	792	9.5	33	328	3580	<75	3.2	2730	2.3	927	0.6	1.5	0.97	19	77	3.8	187	<70	88	3.3	<15	8.9	498	37	<59	547	3.5	38	25	11	19	53	3.5	7.6	275	0.48	1.3	1.3	35	444
142		11 8			250	11	1.8	1.7	<111	900	7.4	37	300	4190	98	4	1970	2	814	0.6	0.95	0.94	19	28	2.8	173	<70	154	2.8	<15	8.9	588	33	<59	403	8.3	26	20	12	16	14	3.4	5.9	346	0.44	1.3	1.2	13	532
143		11 9			252	13	1.7	1.9	<111	551	8.5	16	295	7970	98	13	2250	2.4	1190	0.52	1.6	0.85	165	>10220	3.4	157	<70	104	2.8	<15	23	503	34	<59	546	4.1	25	17	50	13	82	2	17	293	0.48	1.2	0.99	37	412
144		11 10			238	12	1.5	1.7	<111	699	8.3	32	239	5880	82	1.1	1180	2	555	0.44	0.11	0.73	14	100	2.6	84	<70	15	2.6	<15	11	442	28	<59	264	5.6	23	19	11	15	305	2.2	6.7	346	0.36	0.95	0.79	26	505
145		11 11			395	15	2.3	1.6	<111	942	9.9	40	318	5550	<75	0.85	2490	3.4	676	0.64	0.1	0.97	17	28	3.1	83	<70	7.4	2.9	<15	39	572	30	<59	323	3.6	37	18	12	21	37	2.5	4.7	348	0.51	1.1	0.97	12	293
146		11 12			304	16	3.2	1.6	154	851	7.7	30	273	5080	<75	2.9	3080	3.3	614	0.68	0.48	1.2	24	114	3.1	133	<70	39	3	<15	31	718	29	<59	212	5.1	36	16	17	18	<9.9	2.7	7.1	348	0.58	1.4	1.2	20	439
147	106-002	12 1	23/10/2015		217	7.9	2.8	1.2	519	635	9.1	33	327	1040	78	3.4	1760	4.9	504	0.42	0.23	1.1	14	518	2.2	<79	<70	40	2.9	<15	10	634	62	<59	269	5.5	12	37	20	12	16	5.5	12	318	0.27	4.6	1.6	6.8	238
148		12 2	06/11/2015		281	8.2	2.3	1.3	184	680	7.3	27	352	1870	<75	3	1570	4.3	726	0.55	0.51	0.88	12	180	3.2	118	<70	51	2.7	<15	34	718	40	<59	330	4.3	23	23	13	17	25	3.1	8.3	287	0.45	4.2	1.6	14	330
149		12 3	20/11/2015		279	9.6	2	1.3	212	831	7.5	27	393	2070	<75	10	2140	3.8	898	0.51	2.7	0.99	22	94	2.4	92	<70	297	3.1	<15	28	629	39	<59	519	4.3	25	21	13	18	33	1.8	27	287	0.45	4.2	1.7	21	288
150		12 4	04/12/2015		250	7.6	2	1.7	<111	953	6.1	26	289	1860	<75	1.3	2340	3.4	898	0.57	0.21	0.9	8	24	2.3	<79	<70	21	2.9	<15	20	682	36	<59	200	4	33	17	13	19	39	1.8	4.7	287	0.42	3.8	1.6	20	297
151		12 5	15/12/2015	+3	208	13	2.4	1.3	154	964	4.8	28	348	865	<75	2.3	1880	2	542	0.42	0.21	0.91	7.9	43	2.5	<79	<70	41	2.6	<15	7.4	833	21	<59	364	4.2	26	19	9.9	24	<9.9	2.5	4.7	377	0.39	4.3	1.8	6.3	344
152		12 6	28/12/2015		257	9.2	2.2	1.3	<111	805	4.2	22	384	4350	<75	1.6	2710	3.3	1050	0.6	0.23	1.2	9.3	63	2.8	<79	<70	27	3.1	<15	<5.8	928	27	<59	659	4.2	33	23	12	21	17	1.9	<4.6	318	0.51	4.4	1.7	11	167
153		12 7	08/01/2016		226	8.3	3.1	1.2	123	690	4.2	29	336	3200	<75	1.9	2900	3.1	971	0.51	0.32	1.3	11	113	2.2	<79	<70	52	3.5	<15	24	699	30	<59	721	7.2	19	56	16	12	266	5.1	5.3	257	0.39	4.4	1.7	22	186
154		12 8	25/01/2016		227	11	1.7	1.3	154	704	3.2	27	306	2560	<75	4.8	1910	3	841	0.64	0.33	0.87	7.8	83	2.7	110	<70	26	3.2	<15	10	928	26	<59	659	3.4	27	20	13	19	<9.9	2.1	7.1	348	0.44	3.1	1.3	19	179
155		12 9	12/02/2016	0	203	9.1	2.2	1.3	<111	492	3.2	17	265	2320	<75	1.6	2330	3.2	865	0.51	0.14	0.92	8.2	47	1.9	<79	<70	14	2.5	<15	7.4	942	28	<59	451	4.1	26	17	12	20	<9.9	2.1	4.7	257	0.32	2.9	1.4	11	168
156		12 10	26/02/2016		271	12	1.7	1.4	154	649	3.4	25	295	3580	<75	1.1	3270	3	1290	0.51	0.11	0.92	10	54	2.9	<79	<70	14	3	<15	14	1070	31	<59	424	3.6	26	18	13	19	<9.9	1.8	<4.6	287	0.51	3.1	1.3	9.5	168
157		12 11	11/03/2016		215	14	1.7	1.3	212	555	3.5	11	275	3280	<75	9.9	1720	3.1	1180	0.51	1.6	0.8	116	>10220	2.8	<79	78	164	2.9	<15	10	921	25	<59	565	3.9	21	16	35	17	12	0.81	17	272	0.55	3.2	1.2	9.8	169
158		12 12	24/03/2016		218	14	1.8	1.4	123	705	3.2	21	295	3240	<75	1	2220	2.9	1170	0.46	0.18	1.2	8.6	75	2.3	<79	<70	17	3.1	<15	24	756	26	<59	451	4.2	26	18	12	21	93	2.1	<4.6	287	0.34	3.5	1.3	16	182
159		12 13	08/04/2016	0	222	14	1.6	1.2	123	584	2.9	19	288	2300	<75	1.2	2430	2.7	946	0.55	0.31	0.64	10	81	2.3	<79	<70	34	2.6	<15	20	881	27	<59	422	4.1	26	17	10	19	41	1.5	4.7	318	0.28	3.3	1.1	24	202
160		12 14	22/04/2016		255	12	2.4	1.2	184	665	2.3	21	268	2170	<75	2.3	2680	2.4	877	0.55	0.45	0.87	12	55	3	<79	<70	59	2.8	<15	10	880	30	<59	265	4.2	21	15	12	21	<9.9	2	5.9	318	0.47	3.7	1.3	33	234
161		12 15	06/05/2016		227	13	2.5	1.4	169	776	2.7	19	321	1960	<75	0.66	3210	2	734	0.4	0.13	0.83	10	66	3	<79	<70	24	2.7	<15	7.4	1010	26	<59	287	4.5	32	16	10	24	<9.9	2.2	<4.6	435	0.41	3.8	1.4	20	253
162		12 16	20/05/2016		219	14	2.8	1.5	238	538	2.9	16	423	2410	<75	2.2	2470	3.3	521	0.46	0.49	1	10	73	2.7	110	<70	56	3.1	<15	<5.8	980	18	<59	344	3.8	23	19	11	16	<9.9	3.3	4.7	348	0.33	4.2	1.5	9.4	282
163		12 17	03/06/2016	0	266	9.9	2	1.5	263	496	5	23	355	2290	<75	1.7	3540	2.4	693	0.64	0.32	1	13	59	2.8	<79	<70	19	3.2	<15	10	864	37	<59	337	3.2	23	18	12	20	14	3.4	5.9	392	0.34	4.2	1.4	18	302
164		12 18	17/06/2016	+14	313	11	1.8	1.5	353	768	4.3	26	303	2780	<75	1.4	5010	2.6	930	0.55	0.31	0.71	18	59	2.7	<79	<70	38	2.9	<15	15	919	40	<59	243	3.6	23	17	15	16	12	2.6	4.7	435	0.33	3.6	1.2	28	325
165		12 21	12/08/2016		267	14	3.1	1.6	612	559	5.3	23	276	4870	<75	2	1180	2.6	881	0.64	0.23	0.86	22	263	2.2	118	<70	19	2.6	<15	31	700	38	<59	256	4.9	18	15	18	12	25	2.1	5.3	406	0.26	3.9	1.1	71	340
166		12 22	26/08/2016	0	237	15	3.1	1.7	689	634	6.5	13	284	5560	<75	4.8	3010	3	1660	0.77	1.9	0.99	124	>10220	3	<79	<70	160	2.8	<15	38	753	44	<59	505	5.8	16	18	34	12	<9.9	2.5	16	492	0.38	3.7	0.97	150	403
167	110-003	13 1	06/04/2016		336	2.1	2.1	1.8	<111	462	3.9	31	293	938	<75	1.4	2060	2.5	508	0.42	<0.064	1.1	9.6	331	3.5	118	<70	<4.1	3	<15	15	735	19	<59	90	4	20	26	9	15	14	1.3	<4.6	302	0.34	1.3	2.2	4.3	160
168		13 2	11/04/2016		323	2.1	2	1.8	<111	448	4.4	30	288	780	<75	2.2	3240	2.7	491	0.42	<0.064	1.1	9.8	308	3.8	101	<70	11	2.9	<15	<5.8	783	20	<59	64	3.8	20	22	9.4	20	<9.9	1.2	<4.6	362	0.35	1.4	2.6	10	171
169		13 3	25/04/2016		308	2.6	1.9	1.2	<111	528	2.8	24	306	911	<75	0.46	2290	2.7	414	0.28	<0.064	0.98	8.1	384	3	101	<70	<4.1	2.5	<15	25	615	22	<59	117	3.8	35	17	7.9	18	<9.9	0.95	<4.6	257	0.31	1.3	2	36	227
170		13 4	09/05/2016		347	3.5	1.7	1.6	<111	484	2.3	30	285	1050	<75	0.91	2020	2.6	427	0.37	0.093	0.96	11	368	2.5	<79	<70	8.4	3	<15	20	751	20	<59	129	4	30	19	8.9	17	<9.9	0.94	<4.6	225	0.32	1.3	2.1	21	161
171		13 5	23/05/2016		272	2.7	1.4	1.4	<111	393	2.1	24	271	838	<75	0.34	2600	2.1	401	0.37	<0.064	0.84	8.6	210	2.7	<79	<70	<4.1	2.6	<15	10	542	18	<59	75	3.3	30	15	6.9	15	29	0.84	<4.6	225	0.34	1.1	1.6	22	182
172		13 6	06/06/2016	+3	362	3.8	1.8	1.7	<111	483	2.7	30	232	1280	<75	0.31	1950	2.5	410	0.37	0.07	1.1	10	119	2.7	101	<70	<4.1	2.5	<15	40	663	19	<59	116	4.6	33	15	9	18	17	0.92	<4.6	225	0.34	1.3	1.8	53	247
173		13 7	20/06/2016		391	4.3	2	1.5	<111	537	2.3	28	305	1260	<75	0.3	2100	2.9	517	0.49	0.077	0.87	8.2	78	2.9	140	<70	4.2	2.5	<15	39	719	16	<59	97	3.6	31	18	8.3	16	35	0.74	<4.6	241	0.4	1.1	1.5	20	170
174		13 8	04/07/2016		410	4.4	1.5	1.8	<111	438	2.2	29	268	1240	<75	1.2	2120	2.9	559	0.44	<0.064	0.85	9.6	185	2.6	101	<70	<4.1	2.4	<15	19	851	18	<59	87	3.6	38	18	8.7	21	<9.9	0.8	<4.6	287	0.32	1.2	1.7	41	144
175		13 9	18/07/2016		283	5	1.6	1.6	<111	372	2.5	23	252	800	<75	0.26	2230	2.1	423	0.31	0.077	0.92	7.4	181	2.5	83	<70	<4.1	2.4	<15	42	593	11	<59	108	3	39	15	7.8	18	<9.9	0.75	<4.6	257	0.3	1.1	1.4	28	175
176		13 10	01/08/2016	+3	403	5.7	1.8	1.9	<111	514	2.6	35	257	1230	<75	0.84	1580	3.1	697	0.46	<0.064	1.1	13	4750	3.4	160	<70	4.2	3.1	<15	20	852	15	<59	89	4.2	51	15	10	23	<9.9	0.88	<4.6	318	0.42	1.4	1.8	39	180
177		13 11	16/08/2016		409	5	1.4	1.6	<111	444	2.8	25	283	1390	<75	0.22	1960	2.8	487	0.51	<0.064	0.81	7.7	207	4.2	147	<70	<4.1	2.9	<15	31	718	13	<59	104	2.6	39	15	9.7	18	25	0.72	<4.6	225	0.47	1.2	1.3	58	145
178		13 12	29/08/2016		369	5.2	1.7	2.3	<111	406	2.5	26	274	1180	<75	2.7	1950	2.9	474	0.4	0.2	1	11	305	2.8	190	<70	23	3	<15	28	723	14	<59	107	3.7	32	13	9.3	17	<9.9	0.72	<4.6	194	0.33	1.4	1.7	52	193
179		13 13	12/09/2016		313	5.1	1.4	1.9	<111	385	2.5	25	278	905	<75	2.3	2970	2.4	1100	0.51	0.18	0.86	12	355	2.8	213	<70	17	2.8	<15	20	938	14	<59	74	3.3	39	15	8.9	18	14	0.66	<4.6	194	0.35	1.2	1.7	27	140
180		13 14	26/09/2016	+2	396	4.5	1.6	1.8	<111	352	2.8	26	260	1330	<75	0.14	2500	3.1	563	0.42	<0.064	0.92	8.7	278	3.4	133	<70	<4.1	2.8	<15	20	747	12	<59	81	3.4	37	15	9.2	22	12	0.75	<4.6	257	0.42	1.3	1.8	39	204
181		13 15	10/10/2016		414	5.3	1.6	1.9	<111	359	2.6	29	311	1430	<75	2.9	2490	2.9	614	0.42	0.31	1.1	17	386	4	218	<70	42	3	<15	49	842	13	<59	85	4.1	50	18	10	18	17	0.79	5.9	225	0.44	1.4	1.7	24	131
182		13 16	24/10/2016		417	5.7	1.6	2	<111	491	3	27	281	1290	<75	0.13	3180	3.1	626	0.28	<0.064	0.9	9.7	358	4.6	184	<70	4.2	3.1	<15	44	645	15	<59	122	3.4	48	12	12	23	16	0.65	<4.6	210	0.45	1.5	1.7	38	207
183		13 17	07/11/2016		414	6.9	1.8	1.9	<111	460	3.2	36	296	1810	91	2.3	2310	3.6	804	0.46	0.31	1.1	18	407	3.6	196	<70	41	3.5	<15	18	1030	15	<59	65	4.2	49	15	11	22	12	0.98	5.9	318	0.43	1.5	1.8	51	192
184		13 18	21/11/2016	+2	341	6.7	2.2	1.7	<111	506	3.3	32	305	1640	<75	0.7	2720	3.7	713	0.42	0.093	1.1	13	357	3.7	196	<70	12	3.2	<15	44	673	16	<59	151	4.6	57	14	11	19	49	0.92	<4.6	241	0.37	1.8	2	58	218
185		13 19	05/12/2016		377	7.1	1.6	1.8	123	470	3.5	35	303	3050	<75	0.52	2270	4	792	0.46	<0.064	1.1	14	415	3.5	172	<70	5.2	3.1	<15	25	825	18	<59	85	4.7	53	19	12	17	<9.9	1.1	<4.6	257	0.48	1.4	1.9	61	199
186		13 20	19/12/2016		411	6.9	1.9	1.9	123	486	3.6	34	339	1830	<75	1.5	3630	3.9	783	0.42	0.18	1.1	15	448	2.5	277	<70	16	2.8	<15	35	719	17	<59	129	4.4	54	15	11	16	31	0.91	<4.6	257	0.33	1.7	2.4	33	213
187		13 21	02/01/2017		417	7.1	1.5	1.7	154	407	3.3	31	268	2250	<75	2.7	2600	3.9	659	0.51	0.38	0.87	13	566	3.1	228	<70	19	2.8	<15	36	885	15	<59	118	4.1	44	13	10	16	<9.9	0.85	5.9	318	0.43	1.4	2	36	183
188		13 22	16/01/2017	+3	364	7	1.8	1.7	<111	397	3.2	30	271	1820	<75	0.92	2480	3.6	709	0.55	0.16	0.93	13	597	4.4	277	<70	15	3	<15	57	693	15	<59	116	3.7	36	12	10	13	21	0.7	4.7	225	0.54	1.6	2.2	64	218
189	110-004	14 1	no progress after RECIST at therapy change		247	13	2.6	1.3	<111	475	5.4	30	276	1360	<75	1.3	2340	2.2	517	0.42	<0.064	0.84	7.9	1170	2.7	<79	<70	11	3.1	<15	13	552	18	<59	323	5.7	34	54	10	15	<9.9	3.9	<4.6	<186	0.27	1.2	2.5	12	157
190		14 2			324	13	2.6	1.6	<111	605	4.6	26	281	1440	<75	3.6	2210	2.1	436	0.53	<0.064	0.83	6.6	1130	3	<79	<70	7.4	3	<15	<5.8	611	28	<59	286	5.8	33	33	8.7	15	17	4.1	5.9	225	0.33	1.2	2.3	16	200
191		14 3			303	16	1.8	1.3	123	522	2.8	20	296	1440	<75	4.1	1590	2.4	358	0.75	0.43	0.76	6.5	941	3.2	<79	<70	26	3.3	<15	<5.8	675	16	<59	284	4.3	39	14	9.1	18	12	1	8.3	257	0.41	1.2	2.3	5.4	213
192		14 4			353	16	1.9	1.3	<111	680	3.1	22	249	2010	<75	1	2820	2.1	327	0.64	<0.064	0.74	6	136	2.5	<79	<70	<4.1	3.2	<15	13	650	25	<59	315	4.9	83	14	9.7	19	12	1.4	<4.6	225	0.35	1.2	2	32	240
193		14 5			339	18	1.5	1.4	<111	595	2.9	22	272	1830	<75	1.2	2740	2.1	431	0.72	<0.064	0.72	6.1	63	3.1	<79	<70	<4.1	3.2	<15	10	791	26	<59	251	3.9	58	15	11	14	14	0.66	<4.6	225	0.42	1.2	1.9	23	187
194	110-005	15 1	29/08/2016		364	4.3	2.1	1.2	123	312	6.7	25	242	1040	<75	12	2990	4.1	1050	0.51	0.29	0.88	34	458	3.6	<79	<70	139	2.4	<15	15	581	63	<59	96	3.7	13	24	13	13	<9.9	2.6	18	225	0.57	4.4	0.97	15	145
195		15 2	12/09/2016		373	5.2	1.7	1.2	<111	319	3.9	23	238	1110	<75	5.9	3020	4.4	922	0.33	0.16	0.78	24	289	3.3	<79	<70	78	2.6	<15	20	567	60	<59	106	3.1	14	19	11	12	<9.9	2.5	13	257	0.52	3.9	0.87	25	152
196		15 3	26/09/2016		417	5.8	1.7	1.2	<111	366	3	26	243	1130	<75	1.7	2250	4.3	987	0.28	<0.064	0.72	13	121	3.5	<79	<70	<4.1	2.7	<15	18	634	74	<59	117	2.9	16	18	11	14	<9.9	1.8	4.7	194	0.68	3.5	0.87	16	148
197		15 4	10/10/2016		379	6.9	1.8	1	<111	382	3.4	22	251	1030	91	6.5	3280	3.9	877	0.42	0.25	0.79	23	303	3.4	101	<70	93	2.7	<15	22	656	58	<59	169	2.9	18	19	12	13	<9.9	1.1	9.5	225	0.64	4	0.87	24	194
198		15 5	24/10/2016	+2	406	6.8	1.8	1.3	123	432	3.1	25	276	976	<75	1.3	1710	3.5	926	0.42	<0.064	0.83	14	68	4.2	<79	<70	7.4	2.6	<15	22	702	76	<59	144	2.8	18	19	11	14	<9.9	1	<4.6	194	0.56	4.4	0.97	64	157
199	111-001	16 1	04/03/2016		286	8.2	3.7	1.3	123	405	8.3	33	296	991	104	1.6	2220	13	449	0.37	<0.064	0.75	11	668	2.7	<79	<70	24	2.9	<15	<5.8	494	40	<59	1950	3	16	30	6.3	8.3	<9.9	2.5	4.7	348	0.63	2.9	0.55	9.2	278
200		16 2	07/03/2016		299	10	3	1.3	212	521	9.1	42	377	1000	91	4.1	2200	13	626	0.6	0.57	0.85	12	786	3.2	<79	<70	55	2.8	<15	15	496	38	<59	1830	3.1	22	34	6.9	11	<9.9	2.7	8.3	435	0.65	3.1	0.49	31	281
201		16 3	21/03/2016		245	12	3.3	1.2	<111	621	6.5	38	403	1050	<75	0.49	2670	15	664	0.42	<0.064	1.1	11	322	3.8	<79	<70	7.4	2.8	<15	22	535	31	<59	2230	2.7	34	24	7.8	11	<9.9	1.5	<4.6	348	0.9	3.6	0.55	24	172
202		16 4	04/04/2016		300	19	3.3	1.6	<111	708	5.1	43	433	991	78	0.55	3200	15	734	0.79	0.18	1.3	12	123	2.3	83	<70	16	3.1	<15	26	517	34	<59	1800	3.9	45	23	8.9	14	<9.9	1.8	<4.6	362	0.56	3.9	0.63	7.3	163
203		16 5	26/04/2016	0	321	14	4	1.6	<111	563	7.5	53	327	1180	174	1.8	2110	10	926	0.51	0.31	1.1	14	203	2	<79	<70	54	2.7	<15	34	390	28	<59	3730	8	37	48	8.5	6.4	21	5.3	<4.6	362	0.44	4.4	0.76	47	176
204		16 6	18/05/2016		310	17	3.9	1.8	<111	416	4.9	35	265	1530	234	1.1	1410	8.1	693	0.37	0.21	1.3	9.3	144	2.3	<79	<70	31	2.9	<15	28	439	19	<59	1780	9.5	37	37	5.8	9.4	<9.9	6.5	<4.6	318	0.32	4.1	0.97	13	168
205		16 7	31/05/2016		293	20	4.1	1.7	<111	372	5	31	327	2290	149	1	1690	5.9	717	0.49	0.16	1.3	10	174	2.2	<79	<70	29	2.8	<15	46	386	24	<59	1930	8.2	54	35	7.3	10	29	4.5	<4.6	194	0.35	3.7	0.87	36	153
206		16 8	13/06/2016		319	21	3.2	1.6	<111	415	4.9	31	308	2270	149	1.1	1860	6.4	634	0.51	0.1	1.2	8.7	107	2.2	<79	<70	13	2.8	<15	58	460	23	<59	1850	6.4	68	33	6.9	11	14	4.5	<4.6	194	0.35	3.2	0.71	34	148
207		16 9	27/06/2016	-6	346	24	3.9	1.6	<111	785	4.4	39	353	2220	159	1.1	2550	6.2	787	0.51	<0.064	1.3	11	106	2.4	<79	<70	9.5	3.3	<15	46	540	25	<59	1590	8.3	175	23	7.1	16	31	4.3	<4.6	272	0.4	3.6	0.82	20	182
208		16 10	12/07/2016		268	22	2.5	1.6	<111	522	3.9	34	331	1810	104	0.78	2830	5.3	792	0.51	0.11	0.98	12	179	2.3	118	<70	23	3.2	<15	26	606	28	<59	1590	6.5	102	17	8	15	14	2.9	<4.6	225	0.37	2.9	0.49	26	185
209		16 11	25/07/2016		302	22	2.2	1.7	<111	404	4.8	35	276	2230	<75	0.82	1960	5	651	0.55	<0.064	1.1	9.7	69	2.5	<79	<70	4.7	2.9	<15	33	501	33	<59	1650	6.1	68	18	7.2	12	<9.9	3	<4.6	257	0.39	3	0.49	46	148
210		16 12	08/08/2016		301	27	2.8	1.7	<111	452	4.4	35	330	2520	78	0.46	1580	4.5	672	0.4	0.077	1.2	9.5	62	2.2	<79	<70	15	3.1	<15	55	492	27	<59	1710	7.9	115	22	6.7	13	<9.9	3.6	4.7	257	0.32	3.4	0.71	20	163
211		16 13	22/08/2016	-6	292	27	2.2	1.6	<111	458	4.4	35	304	2210	116	1.2	2140	4.3	734	0.51	0.23	1	18	65	2.1	101	<70	35	3.3	<15	56	560	34	<59	1800	6.1	79	20	11	14	<9.9	2.8	<4.6	257	0.33	2.9	0.52	8.3	149
212		16 14	05/09/2016		326	24	2.8	1.8	<111	434	4.4	33	283	3170	<75	0.49	2190	4.7	991	0.6	0.077	1.5	8.5	38	2.3	<79	<70	11	3	<15	64	564	27	<59	1630	7.2	76	24	7.2	12	<9.9	3.2	<4.6	225	0.35	3.5	0.66	39	144
213		16 15	19/09/2016		279	25	3.1	1.8	<111	498	4.3	38	292	2610	<75	0.45	2180	4.1	643	0.51	0.077	1.3	9.6	42	2.6	<79	<70	9.5	3.2	<15	76	464	27	<59	1690	7.1	91	22	7.2	13	12	2.6	<4.6	194	0.37	3.7	0.66	14	169
214		16 16	2016-10-04		303	27	3.4	1.8	<111	498	4.4	36	330	2680	104	1.2	1280	3.9	668	0.46	0.077	1.3	13	117	2.5	<79	<70	13	3.1	<15	58	590	21	<59	2140	9.4	99	23	11	14	<9.9	3.1	<4.6	287	0.39	3.9	0.66	27	213
215		16 17	17/10/2016	-6	298	24	2.9	1.7	<111	444	3.8	40	330	2680	104	1.6	2010	4.8	779	0.44	0.21	1.1	12	36	3.1	<79	<70	46	3.6	<15	46	654	25	<59	1990	8	161	21	7.6	19	<9.9	2.8	<4.6	287	0.47	3.6	0.6	62	184
216		16 18	07/11/2016		307	21	2.3	1.6	<111	385	3.8	40	293	2750	85	1.1	1710	4.4	576	0.37	<0.064	1.1	8.7	36	2.3	<79	<70	4.2	3.5	<15	38	477	21	<59	1460	8	105	38	6.3	13	<9.9	3.7	<4.6	225	0.26	3.4	0.55	29	138
217		16 19	21/11/2016		418	21	4.4	1.6	<111	521	3.8	37	448	2790	<75	0.09	1770	4.5	759	0.52	<0.064	1.4	10	61	2.5	169	<70	<4.1	3.2	<15	69	515	27	<59	1740	11	>233	34	8.5	21	<9.9	3.1	<4.6	331	0.55	5.4	0.89	34	129
218		16 20	06/12/2016	0	371	23	3.2	1.7	<111	448	3.7	37	358	3010	<75	0.31	2170	3.8	700	0.52	0.066	1.1	9.5	47	2.6	97	<70	<4.1	3.5	<15	64	534	24	<59	1700	8.2	217	28	7.7	20	<9.9	2.4	4.6	367	0.49	4.4	0.78	44	140
219		16 21	12/12/2016		398	24	3	1.9	<111	431	4.1	34	390	3530	<75	3	1030	4.2	829	0.48	0.47	1.2	12	94	2.4	161	<70	19	3.3	<15	50	590	22	<59	1750	7.2	>233	31	8.3	23	<9.9	2.8	8.4	402	0.45	5.4	0.78	18	135
220		16 22	02/01/2017		405	20	2.6	1.8	<111	349	4.9	36	346	3700	<75	0.94	1640	4.4	531	0.48	<0.064	1.2	12	83	2.5	106	<70	<4.1	3.6	<15	55	484	20	<59	1800	7.2	140	29	6.4	17	11	3.2	<4.6	367	0.45	4.1	0.72	66	185
221		16 23	23/01/2017	+8	413	21	1.7	1.7	<111	388	5	36	302	2660	<75	1.2	1330	4.3	388	0.68	<0.064	0.88	11	94	2.8	131	<70	4.9	3.5	<15	41	496	23	<59	1730	5	163	22	7.3	15	15	2	<4.6	385	0.4	4	0.61	32	136
222		16 24	13/02/2017		320	21	2.2	1.6	<111	460	4	39	373	1170	250	1.2	1220	4.3	412	0.6	<0.064	0.8	10	95	2.1	203	<70	<4.1	3.6	<15	54	540	24	<59	1290	4.6	92	31	7.4	21	11	2.3	5.5	402	0.35	4.1	0.66	5.4	154
223		16 25	27/02/2017		371	16	2.3	1.5	<111	535	4.8	33	359	1970	199	0.43	1500	4.5	523	0.48	<0.064	0.92	8	98	2.4	139	<70	<4.1	3.4	<15	39	438	25	<59	1380	5.4	119	37	6.6	17	18	2.5	<4.6	331	0.4	3.5	0.61	19	149
224		16 26	06/03/2017	+21	371	16	4.6	1.6	<111	468	4.5	42	425	2490	298	0.72	1460	5.2	563	0.6	0.091	1.4	12	156	2.4	203	<70	14	3.5	<15	61	532	23	<59	1560	8	123	39	7.2	21	22	3.4	<4.6	419	0.42	4.8	1	8.4	162
225	112-001	17 2	no progress after RECIST at therapy change		384	6.2	2.9	2.1	<111	367	6	26	420	1830	<75	5.4	6550	1.8	775	0.72	1.1	1.1	27	150	3	161	<70	269	3.2	<15	<5.8	708	57	<59	72	5.7	24	44	9.3	19	<9.9	2.2	20	797	0.34	4.1	2.2	61	216
226		17 3			326	6.4	3.1	1.8	<111	474	5.6	29	362	1670	<75	2.5	4080	1.6	602	0.68	1.3	1	33	1540	3.3	253	<70	258	3.4	<15	36	461	46	<59	139	4.5	21	46	15	17	<9.9	2.3	9.4	518	0.34	3.9	2.1	89	249
227		17 4			418	7.7	3.2	1.9	<111	654	5.9	28	422	2110	<75	2	5700	2	740	0.93	1.2	1	31	448	3.8	203	<70	167	3.5	<15	27	572	98	<59	131	4.6	25	34	13	19	<9.9	1.2	12	534	0.36	4.1	2	78	312
228		17 5			357	8.4	2.7	1.9	<111	738	6.5	35	431	1850	<75	0.78	6150	1.8	642	0.8	0.45	0.95	23	343	3.5	176	<70	84	3.6	<15	18	529	63	<59	145	3.3	27	34	10	20	<9.9	0.82	8.4	656	0.5	4	1.9	107	389
229	112-004	18 1	05/09/2016		263	2	2.5	1.9	<111	533	7.8	30	361	995	<75	2.3	2780	0.69	782	0.25	0.7	1.2	18	52	2	398	<70	77	2.1	<15	16	332	16	<59	363	5.8	23	47	8	13	<9.9	8.1	9.4	219	0.47	2.5	2	15	205
230		18 2	08/09/2016		295	1.7	4.7	1.9	<111	428	7.2	28	371	1170	<75	2.6	2960	0.6	460	0.28	0.45	1.3	16	24	2.2	310	<70	97	2.3	<15	12	292	14	<59	265	7.4	21	47	8.6	11	<9.9	8.9	8.4	<186	0.53	2.6	2.6	8.5	200
231		18 3	27/09/2016		355	1.6	2.2	1.9	<111	419	4.9	27	291	1390	<75	4	1560	0.73	495	0.28	0.72	0.96	14	18	1.8	544	<70	87	2.3	<15	18	397	12	<59	235	5.8	26	39	8.2	12	15	5.4	11	<186	0.5	1.8	1.7	10	128
232		18 4	11/10/2016		465	1.8	2.7	1.8	<111	634	4.1	35	434	1410	<75	4.8	1590	1.1	712	0.52	0.8	1.2	17	31	2	424	<70	116	2.8	<15	<5.8	643	16	<59	206	6.2	26	57	11	13	22	4.3	10	219	0.68	2.4	2.1	5.8	76
233		18 5	01/11/2016	-7	388	1.3	5	1.5	<111	874	4.2	48	368	1290	<75	3.9	1740	0.78	626	0.52	1	1.7	26	40	1.9	241	<70	177	1	<15	9.6	451	20	<59	357	19	28	68	11	14	15	17	12	257	0.4	3.1	2.1	13	114
234		18 6	15/11/2016		445	1.7	3.7	1.7	<111	898	3.9	36	452	1190	<75	3.9	1750	0.83	515	0.52	1.2	1.4	19	45	1.7	320	<70	188	1.1	<15	9.6	584	20	<59	509	13	26	51	11	14	<9.9	15	12	331	0.38	2.7	1.9	5.8	131
235		18 7	29/11/2016		406	1.8	3.1	1.7	<111	522	3.5	36	393	1290	<75	3	2570	0.95	610	0.44	0.38	1.4	14	24	1.6	450	<70	65	1.5	<15	12	621	16	<59	300	8	29	53	11	13	11	8.3	6.5	295	0.57	2.3	2	5.9	84
236		18 8	13/12/2016		335	1.6	3.3	1.6	<111	786	3.1	34	399	1230	<75	2.4	1250	0.73	555	0.48	0.55	1.6	11	31	1.5	424	<70	72	1.9	<15	18	537	14	<59	250	9.7	53	48	8	14	40	11	7.4	257	0.48	2.1	1.7	21	94
237		18 9	20/12/2016	+9	426	1	2.7	1.8	<111	628	3	38	440	1630	<75	6.6	2260	0.98	720	0.56	1.5	1.3	19	35	1.8	529	<70	195	1.9	<15	7.6	616	19	<59	225	8.8	39	56	9.6	15	31	10	12	219	0.6	2.1	1.6	9.7	81
238	114-002	19 1	18/08/2016		534	2.2	5.2	1.7	<111	620	28	54	291	4940	<75	8.6	6600	5.4	1920	0.99	1.1	1.3	19	115	5.9	190	<70	492	3.4	<15	14	317	19	<59	414	8	7	73	9.7	12	11	5.5	29	469	1	1.8	2.7	28	172
239		19 2	23/08/2016		596	2.1	6	1.8	184	864	31	55	301	5000	<75	11	7660	6.6	2180	1.1	1.2	1.4	32	116	6.6	216	<70	527	3.2	<15	16	329	22	<59	556	8.5	7	83	14	14	<9.9	6.8	29	534	1.6	2.2	3.2	126	205
240		19 3	06/09/2016		475	5.5	7.2	1.7	<111	968	21	61	317	4090	<75	6.2	2720	7.8	1430	0.97	1.5	2.1	19	546	5	131	<70	317	3.9	<15	12	277	34	<59	1220	14	7.2	103	8.2	11	25	12	22	367	0.67	2.3	2.7	119	236
241		19 4	13/09/2016		428	4.6	6.2	1.6	<111	972	17	49	332	3440	<75	10	5860	4.7	2210	1.1	1.4	1.5	21	119	5.2	229	<70	572	3.6	<15	12	439	40	<59	601	12	8.3	70	10	13	11	9.1	33	469	0.88	2.4	2.6	158	241
242		19 5	27/09/2016		465	4.9	6.4	1.8	<111	899	16	47	402	3880	<75	10	4110	5.2	2240	0.72	0.86	1.5	16	121	4.8	190	<70	340	3.5	<15	12	429	41	<59	476	9.9	13	57	7.6	14	18	7.4	23	534	0.97	2.4	3	87	271
243		19 6	11/10/2016	+3	535	4.8	3.7	1.7	<111	1110	17	52	432	4440	<75	6.5	2750	5	2100	0.72	0.68	1.3	16	112	3.8	114	<70	256	3.7	<15	9.6	389	49	<59	567	7.4	13	74	7.4	15	18	7.9	15	402	0.83	2.1	2.2	58	238
244		19 7	26/10/2016		563	6.2	5	1.7	<111	1080	14	39	348	4330	<75	4.1	2260	5.2	2290	0.68	0.56	1.1	14	139	4	88	<70	148	3.3	<15	14	343	40	<59	712	10	14	54	8.7	14	22	7.3	9.4	367	0.88	2.3	2.6	75	306
245		19 8	08/11/2016		500	6.1	4.5	1.7	<111	814	12	36	412	5120	98	3.3	2030	4.1	1330	0.7	0.25	1.2	12	67	3.4	161	<70	117	3.5	<15	7.6	290	33	<59	696	9.7	11	58	7.7	9.7	22	4.9	9.4	367	0.78	2.3	2.7	170	261
246		19 9	22/11/2016		501	6.3	4.4	1.7	<111	807	14	35	396	3560	103	3.2	2170	4.1	1560	0.64	0.38	1	12	63	3.9	97	<70	117	3.5	<15	<5.8	330	42	<59	793	7.4	16	52	8.6	14	25	3.9	8.4	402	0.95	2.3	2.7	96	356
247		19 10	06/12/2016	+6	505	7.9	3.1	1.5	<111	897	12	35	404	3820	165	4.4	1720	4.5	1300	0.64	0.091	0.91	13	60	3.7	146	<70	42	3.3	<15	9.6	329	40	<59	729	7.4	17	50	9.2	15	34	2.6	8.4	469	0.86	2	2.6	73	374
248		19 11	27/12/2016		493	7.4	3.5	1.6	116	894	8.9	37	389	4790	98	7	2780	4.7	1230	0.72	0.93	0.91	13	55	3.7	146	<70	272	3.2	<15	14	456	19	<59	585	7.4	23	49	8.9	17	18	3.7	17	596	0.82	1.7	2.4	66	265
249		19 12	10/01/2017		417	6.3	4.9	1.6	<111	904	13	40	425	4810	147	4.9	1270	4.6	1300	0.62	0.57	1.1	13	474	2.9	114	<70	124	3.2	<15	11	357	18	<59	677	9.2	16	56	10	14	25	5.6	13	436	0.57	2.1	2.3	52	315
250		19 13	24/01/2017	+17	449	6.6	2.6	1.7	<111	1050	10	34	416	3470	118	3.5	1830	4.4	1220	0.66	0.31	1.1	12	84	3.1	146	<70	110	3.2	<15	7.6	432	16	<59	668	7.2	17	47	8.3	14	22	2.9	10	402	0.73	2	2.7	68	315
251	201-005	20 1	13/09/2016		302	5.5	2.8	1.4	<111	417	7.8	38	377	2090	<75	8.7	1960	1.3	388	0.32	0.92	1	14	37	2.5	131	<70	82	3.2	<15	9.6	730	30	<59	217	5.7	17	46	8	13	11	6.8	7.4	331	0.52	1.3	4.1	9.9	266
252		20 2	19/09/2016		389	5.9	4.3	1.6	<111	444	7.3	43	457	1740	<75	8.1	1120	1.4	396	0.36	1.2	1.2	12	122	2.6	131	<70	112	3.3	<15	6.6	751	23	<59	236	6.4	17	47	6.5	16	<9.9	9.1	8.4	331	0.61	1.4	4.8	19	240
253		20 3	03/10/2016		401	7.6	3.3	1.5	<111	416	5.7	36	473	1930	<75	3.9	2020	1.5	432	0.4	0.44	1	14	47	2.9	190	<70	70	3.6	<15	7.6	873	29	<59	273	6.3	28	47	8.8	18	<9.9	4.3	<4.6	385	0.56	1.2	3.5	43	274
254		20 4	17/10/2016		441	8.4	2.9	1.6	<111	356	5.5	28	479	2150	<75	2.7	2510	1.7	448	0.4	0.53	0.98	12	35	2.8	131	<70	65	3.6	<15	14	925	24	<59	285	5.4	33	38	9.1	17	<9.9	2.9	4.6	436	0.69	1.3	3.5	31	321
255		20 5	31/10/2016	0	381	10	3.5	1.6	<111	353	5.4	36	487	2210	<75	2.3	2250	1.7	507	0.42	0.6	1.3	14	35	2.7	<79	<70	51	3.9	<15	18	975	25	<59	306	7.6	51	48	8.7	20	<9.9	3.4	<4.6	331	0.62	1.7	3.8	21	316
256		20 6	14/11/2016		374	11	4	1.6	<111	363	5.1	34	452	2430	<75	2.1	2450	1.6	571	0.38	0.49	1.6	13	18	2.3	97	<70	55	3.9	<15	23	930	27	<59	312	7	40	46	8.9	19	15	8.7	<4.6	402	0.58	2.9	6.6	25	325
257		20 7	28/11/2016		317	12	4	1.7	<111	567	6	37	606	2560	<75	3	1550	1.5	665	0.44	0.88	1.6	15	67	3	146	<70	98	4.3	<15	23	971	33	<59	412	9.1	54	52	10	21	11	4.2	4.6	402	0.68	2	3.8	19	307
258		20 8	12/12/2016		370	9.6	3.6	1.6	<111	411	5.2	34	542	2620	<75	2.1	1390	1.5	507	0.4	1.1	1.4	16	47	3.4	161	<70	93	3.9	<15	26	1000	28	<59	299	9.9	46	47	9.1	20	11	3.8	<4.6	367	0.67	1.8	3.1	20	244
259		20 9	28/12/2016	+6	317	11	4.1	1.6	<111	369	5.9	34	483	2690	<75	1.8	1360	1.4	559	0.4	0.62	1.5	13	37	2.6	161	<70	44	3.9	<15	20	996	38	<59	362	11	34	41	8.7	17	<9.9	4.4	4.6	436	0.51	1.9	3.2	15	265
260	201-007	21 1	20/09/2016		309	1.8	4.7	1.7	<111	550	3.8	28	390	1100	<75	3.5	1190	2.1	483	0.25	0.14	1	9.1	160	3.1	<79	<70	88	2.8	<15	<5.8	238	12	<59	137	4.5	11	49	3	18	<9.9	9.1	9.9	257	0.35	3.3	11	5.9	249
261		21 2	04/10/2016		340	1.5	3.8	1.5	<111	583	4.1	27	320	1170	<75	4.1	1920	2.2	479	0.21	0.16	1	9.2	159	2.7	<79	<70	127	2.6	<15	<5.8	256	12	<59	145	4.2	12	35	3.2	17	<9.9	8.2	10	257	0.29	2.5	9.4	10	281
262		21 3	18/10/2016	+7	331	1.7	4.4	1.9	<111	603	2.7	25	380	1170	<75	3.9	1690	2.2	324	0.28	0.23	1.2	7.7	190	2.2	<79	<70	123	2.7	<15	7.6	287	11	<59	127	5	11	34	3.4	15	<9.9	7.2	11	295	0.23	2.4	8.5	7.9	238
263		21 4	02/11/2016		323	2.4	3.6	1.6	<111	651	3.2	25	360	1060	<75	2	2280	2.2	499	0.25	<0.064	1.1	8	80	2.5	<79	<70	38	2.7	<15	<5.8	330	15	<59	155	3.8	16	34	4	15	<9.9	6.8	4.6	257	0.27	2.4	8.6	6.4	242
264		21 5	29/11/2016		327	4.3	3.4	1.9	<111	661	2.4	28	395	1300	<75	3	1750	2.5	475	0.28	0.082	1.5	8.9	180	2.6	<79	<70	60	3.4	<15	<5.8	399	14	<59	213	4.8	18	44	5	15	<9.9	8.1	5	238	0.29	2.5	9.1	9	148
265		21 6	13/12/2016		305	4.3	3.8	1.5	<111	613	2.6	24	401	1220	<75	3.9	2770	2.4	515	0.32	0.18	1.2	8	53	2.7	114	<70	112	3	<15	<5.8	400	12	<59	219	4.8	22	39	4.6	16	<9.9	5.9	8.4	219	0.29	2.1	8.1	12	233
266		21 7	09/01/2017	-20	279	3.8	3.5	1.5	<111	753	2.7	26	341	1140	<75	5.7	2500	2.5	555	0.32	0.32	1.5	9.1	43	2	154	<70	160	2.6	<15	<5.8	391	12	<59	181	6.1	21	45	3.8	15	<9.9	6.8	12	219	0.25	2.3	9.3	7.7	203
267	204-001	22 1	no progress after RECIST at therapy change		379	3.1	4.1	1.4	<111	690	6.3	35	381	1280	<75	3.3	2560	1.6	456	0.56	0.27	1.1	27	231	2.4	<79	<70	73	2.8	<15	7.6	485	37	<59	49	10	15	47	8.3	16	11	5.7	8.4	469	0.56	2.9	3.1	20	163
268		22 2			324	4.1	2.9	1.3	<111	738	5.3	30	363	1030	<75	3	1660	1.5	436	0.44	0.36	0.92	18	259	2.5	<79	<70	85	2.7	<15	17	442	37	<59	99	8.1	18	35	7.7	16	25	5.3	9.4	367	0.43	2.5	2	15	197
269		22 3			322	4.1	4.2	1.5	<111	736	4.6	38	360	1610	<75	5.3	1680	1.3	661	0.36	0.18	1.3	20	70	2.7	114	<70	46	3.3	<15	16	539	55	<59	188	8.9	21	55	8.5	13	47	7.5	11	331	0.49	2.7	2.1	26	156
270	204-003	23 1	25/05/2016		394	4.9	4.9	1.6	<111	689	7.8	34	433	1620	<75	3.5	2220	6.6	712	0.68	0.074	1.3	22	97	2.6	<79	76	41	2.5	<15	9.6	686	51	<59	290	9.4	26	54	10	14	<9.9	1.9	6.9	670	0.53	4.4	1.1	20	205
271		23 2	01/06/2016		437	5	4.7	1.7	<111	679	6.6	29	392	1760	<75	3.8	2480	13	649	0.89	0.18	1.3	27	107	3.2	<79	<70	59	2.4	<15	<5.8	723	62	<59	553	5.7	17	46	21	12	<9.9	1.8	4.6	534	0.67	4.7	1.2	18	223
272		23 3	15/06/2016		353	5.3	4.4	1.8	<111	611	5.8	24	408	2120	<75	4.5	2010	3.6	657	0.56	0.14	1.3	16	168	2.7	<79	76	64	2.4	<15	12	540	50	<59	396	8.7	24	41	9.7	12	11	1.4	6.5	402	0.43	3.9	1.1	16	211
273		23 4	04/07/2016		407	5.8	4.1	1.5	<111	613	6.7	31	406	1870	<75	4.4	1500	2.8	821	0.8	0.091	1.2	20	130	2.2	114	104	31	2.7	<15	7.6	669	46	<59	295	8.6	30	42	11	12	11	1.5	5.5	502	0.38	5	1.5	19	195
274		23 5	18/07/2016	0	385	6.3	1.9	1.7	<111	672	6.5	33	448	1810	<75	1.9	2550	3.2	891	1.1	0.17	1.1	18	104	2.8	97	<70	25	3.1	<15	12	622	49	<59	429	6.5	34	43	11	13	11	1.5	4.6	626	0.74	3.6	1.1	37	138
275	102-001	24 1	2015-05-06		333	4.8	4.4	1.5	<111	540	38	37	400	2010	<75	1.5	14100	6.7	547	0.89	0.34	1	24	>10220	6.3	97	<70	86	3.3	<15	18	358	19	<59	302	5.8	21	56	9.5	15	<9.9	3.4	4.6	502	0.43	1.6	2.5	56	>545
276		24 2	07/05/2015		288	5.1	4.3	1.3	<111	456	28	31	330	1580	<75	4.8	13400	5.8	467	0.93	0.55	0.94	26	>10220	6.1	131	<70	107	3.1	<15	16	323	18	<59	367	4.8	15	53	15	13	<9.9	2.1	6.5	596	0.48	1.5	2.6	105	454
277		24 3	21/05/2015		303	6.3	4.3	1.7	<111	676	27	36	333	1570	<75	7.9	8880	7.1	487	0.8	1.8	1.2	16	>10220	5.6	216	<70	244	3.5	<15	12	392	26	<59	440	5.9	22	35	11	15	<9.9	3	11	469	0.59	1.7	2.6	75	>545
278		24 4	04/06/2015		350	8.5	3.4	1.1	<111	779	21	34	465	2030	<75	2.9	7950	9.1	440	0.64	0.36	0.96	19	7060	5.9	350	<70	68	3.5	<15	16	470	26	<59	617	4.9	39	32	13	20	<9.9	1.8	4.6	469	0.56	1.5	2.2	79	>545
279		24 5	18/06/2015		326	8.1	2.7	1.3	<111	855	17	33	394	1740	<75	1.2	12300	8.1	428	0.64	0.41	0.91	15	6130	6	235	<70	76	3.4	<15	14	422	21	<59	402	4.8	57	26	11	21	11	1.2	<4.6	436	0.53	1.2	1.8	110	>545
280		24 6	02/07/2015	-1	301	8.7	2.3	1	<111	962	14	37	416	1320	<75	1.3	7960	7.1	420	0.52	0.091	0.8	14	8070	4.8	310	<70	28	3.2	<15	18	466	23	<59	539	4.4	61	27	12	19	<9.9	1.3	<4.6	534	0.42	1.2	1.7	88	537
281		24 7	16/07/2015		274	8.3	3	1.2	<111	913	14	35	466	1650	87	2.4	10100	7	420	0.52	0.37	0.91	13	9150	4.1	310	<70	64	3.2	<15	20	479	20	<59	392	5.7	49	33	11	17	18	2	<4.6	549	0.36	1.3	1.9	86	516
282		24 8	30/07/2015		326	6.6	4.8	1.3	<111	792	18	37	418	1500	103	4.7	10000	8.4	464	0.66	1.7	1.3	19	>10220	4.2	424	<70	340	3.2	<15	23	403	24	<59	442	7.5	34	31	13	15	25	2.6	7.9	518	0.45	1.7	2.3	162	501
283		24 9	20/08/2015	+7	394	8	2.9	1.4	<111	824	19	38	399	2140	298	2.4	12500	11	416	0.72	0.099	1.1	19	>10220	4.8	265	<70	20	3.1	<15	18	434	18	<59	452	5.8	41	39	12	17	15	2.9	<4.6	656	0.4	1.4	1.7	172	>545
284	102-002	25 1	13/05/2015		282	2.1	5.8	1.4	<111	796	4.1	28	349	795	207	5.8	1090	0.46	790	0.25	0.51	1.4	49	8390	1.3	<79	<70	146	1.3	<15	39	110	38	<59	101	8.5	9.5	60	6.2	13	22	11	7.4	<186	0.13	6.2	3.7	4.5	264
285		25 2	18/05/2015		309	1.8	5.6	1.9	<111	640	4.7	32	294	815	128	3.5	1020	0.43	704	0.17	0.37	1.3	22	412	1.3	97	<70	78	1.3	<15	57	48	35	<59	146	9	20	67	4.4	9	11	14	<4.6	<186	0.12	6.7	3.5	15	219
286		25 3	01/06/2015		316	1.9	3.6	1.8	<111	660	4.6	30	323	745	<75	7.4	331	0.93	902	0.28	1.6	1	16	822	1.6	241	<70	187	1.6	<15	51	74	36	<59	177	5.7	11	31	6.1	13	<9.9	6.8	9.4	199	0.19	6.4	3.6	8.9	271
287		25 4	16/06/2015		382	2.1	2.4	1.7	<111	773	3.3	32	352	942	<75	0.58	1110	0.58	852	0.17	0.074	0.9	14	78	1.8	<79	<70	13	1.7	<15	35	91	34	<59	152	3.9	26	37	7.8	14	40	3.3	<4.6	<186	0.26	4.9	3.2	9.7	182
288		25 5	07/07/2015	+6	369	2.9	2.7	1.4	<111	829	3.6	32	288	919	<75	0.8	518	0.6	1120	0.21	<0.064	0.82	22	57	2	146	<70	<4.1	1.9	<15	25	45	41	<59	88	4.1	30	30	10	18	<9.9	2.3	<4.6	<186	0.23	4.6	3.1	6.1	196
289		25 6	21/07/2015		406	3.1	1.9	1.7	<111	904	3.4	39	351	951	<75	2.1	2170	0.7	1260	0.42	0.87	0.95	27	185	1.5	105	<70	112	2.1	<15	40	53	46	<59	149	4.2	35	32	12	22	23	1.7	5	353	0.31	5.6	4.3	2.9	165
290		25 7	18/08/2015		436	2.9	1.6	1.8	<111	872	4.9	48	360	1240	<75	0.62	2730	0.67	1480	0.38	0.12	0.91	18	56	1.6	81	<70	22	2	<15	154	82	44	<59	130	6.6	31	37	11	15	34	1.8	<4.6	282	0.38	5	4.1	6.3	200
291		25 8	15/09/2015		396	3	1.4	1.7	<111	870	3.9	42	327	1170	<75	2.7	2530	0.73	900	0.47	0.86	0.8	23	58	2.2	145	<70	131	2.1	<15	58	171	29	<59	43	3.9	42	30	10	34	12	2.2	5.9	245	0.43	4.7	3.6	8	121
292		25 9	13/10/2015		403	3.7	1.4	1.6	<111	602	4.7	34	325	1130	<75	3.4	2480	0.89	1040	0.42	0.31	0.78	16	36	1.8	126	<70	40	2.2	<15	61	198	32	<59	30	3.2	48	26	9.5	26	16	1.5	8.4	282	0.41	4.5	3.3	3.5	129
293		25 10	27/10/2015	-7	376	3.6	1.2	1.8	<111	695	3.7	35	288	939	<75	1.5	2950	0.78	698	0.29	0.16	0.79	15	22	2.4	94	<70	34	2.4	<15	43	268	30	<59	75	4	39	23	9.1	24	<9.9	1.4	5	264	0.43	4.4	3.3	6.7	91
294		25 11	10/11/2015		382	3.2	1.6	1.8	<111	546	4.4	37	293	1240	<75	4	2440	0.98	797	0.42	0.57	0.81	17	30	2.3	180	<70	48	2.2	<15	116	286	33	<59	66	3.7	43	26	8.7	22	16	0.95	6.9	245	0.38	4.3	3.5	3.9	153
295		25 12	07/12/2015		428	2.7	1.3	1.7	<111	724	3.8	34	316	1240	<75	1	2680	0.92	1010	0.47	0.23	0.84	12	19	2.9	163	<70	45	2.5	<15	56	300	38	<59	49	4.8	42	24	11	22	21	1.1	<4.6	318	0.39	4.5	3.9	5.7	120
296		25 13	21/12/2015	+2	426	3.4	1.9	1.7	<111	735	3.7	42	343	1200	<75	3	1860	0.76	1030	0.47	0.67	0.89	25	50	2.3	196	<70	87	2.6	<15	40	276	39	<59	51	4.4	52	28	9.9	26	25	1	7.9	282	0.4	4.9	3.9	4.1	132
297		25 14	04/01/2016		446	2.8	1.2	1.6	<111	726	3.2	44	336	1510	<75	1.1	2470	1	675	0.38	0.33	0.74	21	30	2.4	126	<70	55	2.4	<15	43	305	42	<59	42	3.3	44	29	12	22	21	1.4	5	282	0.42	3.7	3.2	15	117
298		25 15	18/01/2016		359	2.2	1.8	1.6	<111	629	2.8	40	322	1630	<75	0.26	774	1	693	0.33	<0.064	0.84	19	40	1.8	126	<70	<4.1	2.2	<15	33	267	35	<59	68	6.5	35	32	9.6	14	16	1.7	<4.6	208	0.37	4.7	3.5	8	147
299		25 16	01/02/2016		378	2.7	1.6	1.5	<111	575	3.2	45	284	2370	<75	4.2	928	1.6	837	0.51	1.8	0.85	35	247	2	105	<70	218	2.4	<15	52	273	39	<59	141	5.4	30	32	13	14	30	2.4	13	227	0.35	4.2	3.2	13	157
300		25 17	15/02/2016	+4	448	2.6	2.4	1.9	<111	789	3.7	46	310	1900	<75	2.2	1590	2.1	797	0.42	0.14	0.93	20	68	1.8	<79	<70	21	2.6	<15	45	333	52	<59	114	5.9	36	35	12	19	12	2.8	6.4	318	0.35	5.2	3.9	20	176
301	102-005	26 1	27/08/2015		413	24	2.6	1.6	532	467	40	47	214	6060	<75	3.5	17800	2.6	1370	1.1	0.4	0.83	94	1580	7.4	<79	<70	60	2.5	<15	48	361	44	113	288	4.2	16	31	11	12	<9.9	2.8	5.9	318	1.5	6.2	1.9	89	417
302		26 2	27/08/2015		403	22	2.8	1.6	435	493	37	47	184	5700	<75	5	19300	2	1110	1.3	1.5	0.81	73	1360	6.5	105	<70	197	2.1	<15	43	335	40	152	332	11	15	26	11	10	12	2.6	7.4	353	1.3	5.8	2.1	79	387
303		26 3	14/09/2015		293	21	4.9	1.6	168	416	14	49	256	4730	<75	7.1	2250	1.5	616	0.56	0.28	1	33	3960	3.7	81	<70	25	2.6	<15	17	379	28	<59	541	8.1	22	57	6.3	7.8	19	5.6	8.9	264	0.51	5.9	2.3	33	371
304		26 4	28/09/2015		397	20	3.7	1.6	203	790	10	54	383	5170	<75	11	5140	1.6	860	0.86	2	1	41	2890	4.1	81	<70	566	2.9	<15	23	643	29	<59	714	14	29	59	7	15	23	3.8	19	353	0.89	4.2	2	53	350
305		26 5	13/10/2015		536	17	3.1	1.5	130	740	10	47	331	7010	<75	4.9	4290	1.4	1070	1.4	2	1.1	41	1010	3.5	81	<70	372	2.8	<15	26	760	28	<59	415	12	38	62	8	12	21	4.8	12	387	0.63	3.9	1.6	19	338
306		26 6	27/10/2015	-4	487	16	6.1	1.6	<111	886	7.1	44	350	6480	144	4.4	1780	1.3	878	0.91	0.89	1.2	24	680	2.8	105	<70	105	2.9	<15	30	839	20	<59	294	>20	33	58	7.1	15	<9.9	5.5	12	353	0.52	4.8	2	30	350
307		26 7	10/11/2015		461	18	5.6	1.6	<111	761	7.8	42	315	6190	118	2.3	3530	1.6	747	0.91	0.79	1.4	29	463	3.1	105	<70	127	3.2	<15	37	799	23	<59	432	12	29	40	6.7	15	16	7.1	6.9	485	0.48	5.1	2.1	36	428
308		26 8	24/11/2015		492	17	4.7	1.8	<111	681	6.6	43	362	6650	170	1.5	3230	1.2	693	0.78	0.55	1.2	21	365	3	<79	<70	102	2.6	<15	31	814	19	<59	331	18	29	51	7.1	13	34	5.4	5	353	0.47	4.4	1.9	30	318
309		26 9	08/12/2015	+9	506	16	4.2	2.1	<111	658	6.1	36	328	7840	76	2.1	1210	1.3	499	0.51	0.12	1.3	14	440	2.9	145	<70	14	3.2	<15	37	680	18	<59	285	10	31	39	6.7	10	<9.9	7.5	<4.6	453	0.46	4.6	1.9	30	305
310		26 10	29/12/2015		457	18	3.6	1.8	<111	572	6.3	45	300	7830	<75	4	3650	1.5	679	1.6	1.7	1.2	54	585	3.5	81	<70	200	3.2	<15	37	645	16	<59	295	9.9	30	41	7.9	13	51	5.4	15	420	0.58	4.1	2.1	35	305
311		26 11	12/01/2016		485	24	3.6	2.1	203	736	6.9	42	353	4350	138	0.69	1570	1.4	684	0.6	<0.064	1.2	19	608	3.4	105	<70	7.4	3.5	<15	31	715	16	<59	282	10	34	54	7.9	14	<9.9	5.3	<4.6	353	0.42	5.1	2.2	33	323
312		26 13	09/02/2016	+8	486	21	3	1.7	130	796	5.9	47	341	6850	76	1	1890	1.2	693	0.73	0.21	1.2	24	863	3	145	<70	47	3.4	<15	39	776	19	<59	343	14	25	46	8.6	17	27	4.3	5	453	0.49	3.8	1.7	76	366
313		26 14	29/02/2016		549	22	4.1	1.7	203	851	7.5	54	326	10000	170	1.9	4940	1.4	638	1.2	0.95	1.1	38	1050	3.8	126	<70	132	3.7	<15	48	672	18	<59	516	18	24	52	9.4	17	<9.9	5.2	7.9	387	0.56	4	2	145	413
314		26 15	15/03/2016		440	19	3	1.7	219	716	7.3	37	374	6170	<75	4.8	3400	1.2	621	1.8	2.6	1.1	52	980	3.8	145	<70	453	3.2	<15	43	699	19	<59	295	15	17	38	9.1	13	21	4.4	19	469	0.55	3.9	1.7	123	382
315		26 16	30/03/2016		441	19	3.4	1.2	186	580	7.4	37	327	5830	<75	1.4	2250	1	720	0.73	0.31	1.1	26	1180	3.5	126	<70	38	3.1	<15	29	603	22	<59	169	8.8	24	25	8.6	15	<9.9	3.5	<4.6	485	0.59	3.9	2.2	135	438
316		26 17	12/04/2016	+8	398	18	3.1	1.6	186	857	6	42	336	5830	<75	1.4	4690	0.81	684	0.95	0.52	1.1	33	1730	4.3	145	<70	110	2.8	<15	31	830	16	<59	245	16	24	43	8.6	16	16	3.8	<4.6	578	0.66	3.5	1.9	76	371
317		26 18	26/04/2016		465	19	2.8	1.7	203	494	6.7	44	317	9560	<75	1.7	2600	1.4	648	0.78	0.4	1	25	1400	3.6	145	<70	54	3.2	<15	75	488	18	<59	278	12	22	50	8.8	11	<9.9	3.4	<4.6	387	0.56	3.4	1.5	111	352
318		26 19	10/05/2016		473	22	2.4	1.8	203	438	9	38	366	9590	<75	1.1	5190	1.4	553	1.1	0.45	1.1	35	1560	5.2	81	<70	59	3	<15	20	636	23	<59	192	9.3	20	26	9.4	13	30	2.6	<4.6	608	0.79	3.4	1.6	56	364
319		26 20	2016-05-31		407	20	3.4	1.8	203	546	8.6	41	339	7160	<75	2.2	7580	1	512	1.1	0.61	1.2	35	1750	4.6	105	<70	88	3.6	<15	45	644	19	<59	202	13	24	39	11	9.6	30	3.7	5.9	453	0.86	4.1	1.7	79	338
320		26 21	07/06/2016		473	22	3.3	1.6	203	514	7.4	48	272	9390	<75	0.8	8250	1.3	702	1.1	0.33	1.1	48	2260	5.2	81	<70	42	3.2	<15	118	443	21	<59	275	13	26	42	12	17	16	3.2	5	453	0.81	3.7	1.6	202	361
321	102-007	27 1	30/11/2015		579	8.5	6.1	1.7	369	505	31	65	320	2940	<75	34	5160	1.6	1470	2	6.5	1.3	149	8150	4.6	335	<70	1340	3.7	30	58	343	129	<59	213	11	21	93	22	13	<9.9	11	87	485	0.64	4.8	3.8	135	>545
322		27 2	02/12/2015		568	7.1	5.3	1.5	392	371	32	48	292	2570	<75	26	6450	1.7	1030	2.5	6.7	1.1	165	7050	4.9	218	<70	1830	3	30	34	356	126	<59	104	9.8	13	100	19	7.6	12	9.1	70	593	0.64	3.8	2.9	147	526
323		27 4	29/12/2015		309	13	2.8	2	130	749	12	34	350	1520	<75	8.6	1480	0.85	1080	0.86	0.43	1.1	31	120	3.2	324	<70	94	2.9	<15	31	331	127	<59	81	6.7	46	32	14	14	16	6.3	8.9	453	0.55	2.7	2.6	127	498
324		27 5	18/01/2016		400	15	2.3	1.7	279	837	18	33	429	2760	<75	23	2380	0.87	1610	1.2	3.7	1.1	37	130	5	720	<70	918	3.2	<15	43	564	97	<59	57	11	96	41	15	19	36	5	50	608	0.78	2.7	2.7	96	367
325		27 6	02/02/2016	+2	416	14	3	1.7	<111	590	8.5	35	384	1980	<75	19	2540	0.71	783	1.2	3.4	1.1	26	514	2.4	659	<70	544	3.3	15	51	514	54	<59	83	13	33	30	9.2	15	19	5.1	36	485	0.56	2.4	3.1	34	286
326		27 7	16/02/2016		402	13	2	2	<111	564	6.1	31	409	1390	<75	11	2180	0.78	449	0.91	2.3	1	17	126	3.6	265	<70	391	3.1	<15	37	464	56	<59	31	7.8	56	37	10	16	32	4.1	11	453	0.57	2.6	2.9	10	221
327		27 8	01/03/2016		351	13	2.6	2.1	130	688	6.1	34	429	1890	<75	15	1840	0.73	882	0.64	2	1	19	423	3.5	196	<70	408	3.8	<15	11	613	67	<59	46	13	64	48	8.6	22	16	5.1	21	453	0.56	2.5	3.4	7.3	350
328		27 9	15/03/2016		424	15	2.1	1.8	<111	614	5.8	36	389	1670	<75	18	2430	0.59	698	1.1	5	1.1	25	167	2.9	265	<70	1250	3.7	<15	37	653	68	<59	47	9.1	72	31	10	21	16	3.2	24	353	0.49	2.5	3.3	59	283
329		27 10	31/03/2016	-8	394	17	1.6	2.3	130	714	4.9	36	447	1840	<75	18	2070	0.48	846	0.64	1.3	0.89	13	82	4.3	324	<70	97	3.9	<15	20	647	78	<59	37	7.8	78	30	9.8	20	<9.9	3	22	485	0.59	2.5	3.1	56	389
330		27 11	19/04/2016		372	19	1.9	2	168	734	5.3	36	435	1550	<75	19	4250	0.49	1180	0.91	5.4	0.95	25	66	3.7	642	<70	870	3.4	<15	26	684	71	<59	39	7.2	57	35	12	23	21	2.8	31	485	0.64	2.1	2.9	28	300
331		27 12	03/05/2016		356	18	1.8	1.8	<111	658	4.3	32	437	1530	<75	15	2660	0.42	792	0.64	3	0.99	20	80	4	429	<70	374	3.2	<15	29	744	94	<59	45	6.5	43	30	12	13	21	2.9	19	485	0.58	1.9	2.4	53	335
332		27 13	17/05/2016		373	21	2.2	1.8	130	676	4.8	23	410	1940	<75	14	3800	0.34	936	0.64	2.6	0.99	13	49	3.7	252	<70	303	3.1	<15	48	667	84	<59	39	10	61	31	15	15	16	3.7	20	469	0.63	2.1	2.8	64	409
333		27 14	31/05/2016	-5	417	21	2.3	2.2	186	946	5.6	35	440	1990	<75	9.1	2910	0.53	1150	0.6	<0.064	0.97	23	91	3.7	271	<70	12	3.1	<15	26	699	108	<59	39	11	58	29	15	17	<9.9	3.7	10	517	0.69	2.1	2.6	92	421
334		27 15	13/06/2016		422	15	1.6	2.2	<111	730	5.8	29	381	2040	<75	13	2040	0.64	1010	0.47	0.46	0.85	17	125	3.5	278	<70	37	3	<15	39	682	63	<59	17	7.8	62	29	11	18	<9.9	3.5	11	453	0.49	2	2.6	57	376
335		27 16	28/06/2016	+9	463	16	1.8	2	369	747	5.2	40	356	1840	<75	8.1	4290	0.67	990	1.2	2.2	0.96	37	381	4.6	145	<70	372	3.3	<15	53	684	76	<59	26	10	55	37	18	17	<9.9	3.7	12	485	0.64	2.2	2.9	45	328
336	102-010	28 1	12/05/2016		320	5.8	2.5	1.4	168	924	22	53	267	508	<75	5.3	25800	10	1460	0.62	2	0.71	42	5040	5.1	126	<70	329	14	<15	23	526	30	209	157	5.3	23	44	20	20	21	3.4	10	485	2.1	0.78	147	63	>545
337		28 2	18/05/2016		276	7.6	2.3	1.2	203	873	25	64	279	321	<75	9.9	25000	9.3	927	0.84	4.3	0.71	43	3680	5.5	367	<70	565	12	<15	26	564	34	237	104	4.8	14	40	18	17	<9.9	3.5	13	593	2.2	0.66	153	53	>545
338		28 3	31/05/2016		288	8	2.9	1.2	186	747	14	47	314	385	<75	1.2	4130	11	1040	0.24	0.12	0.79	23	5350	4.2	126	<70	7.4	11	<15	43	411	25	75	386	9.1	31	51	16	13	<9.9	5	7.9	264	1.6	0.75	171	140	>545
339		28 4	14/06/2016	+24	316	9	2.3	1.7	<111	1110	12	53	343	369	<75	2.2	5310	12	860	0.38	1.3	0.8	19	2400	3.8	145	<70	169	7.6	<15	53	475	29	75	262	11	29	42	12	13	25	4.4	7.9	318	1.1	0.92	195	135	516
340	102-011	29 1	03/06/2016		524	3.7	1.9	2.1	<111	414	7.2	42	271	1360	<75	16	763	0.48	512	1.5	1.1	0.86	39	283	4.1	239	<70	157	2.7	<15	<5.8	755	31	<59	56	5.6	27	26	14	13	16	0.33	20	485	0.36	3.2	1.9	5.6	251
341		29 2	06/06/2016		516	3.5	1.3	2.3	<111	467	6.6	44	266	1080	<75	7.9	1490	0.57	422	1.6	0.43	0.68	19	196	3.2	126	<70	16	2.7	<15	<5.8	764	22	<59	59	5.2	29	25	8.2	14	12	1.4	10	387	0.34	2.6	1.6	23	323
342		29 3	20/06/2016		549	3.4	1.5	2.2	<111	580	6.1	39	311	1260	<75	5.1	1840	0.76	458	1.1	0.33	0.73	16	53	3.3	<79	<70	66	2.8	<15	14	644	23	<59	75	5.1	35	24	8.5	14	12	1.5	8.9	453	0.3	2.8	1.6	15	267
343		29 4	04/07/2016		477	3.9	1.4	2.3	<111	613	6.3	49	353	975	<75	3	1640	0.59	566	0.93	0.12	0.76	17	36	2.4	126	<70	19	2.8	<15	<5.8	754	27	<59	71	5.5	32	27	9.5	17	16	1.6	5.9	548	0.35	2.7	1.4	45	269
344		29 5	18/07/2016		440	3.6	1.7	1.9	<111	834	6	57	344	1000	<75	0.86	2090	0.59	548	0.91	<0.064	0.78	20	28	3	163	<70	22	2.7	<15	8	738	31	<59	84	5.9	28	21	12	14	42	2	<4.6	453	0.35	2.3	0.98	27	316
345		29 6	01/08/2016	-4	464	3.5	2	2.2	<111	1130	8.4	70	378	711	<75	1.7	1530	0.64	611	1.4	0.14	0.93	42	31	2.6	136	<70	27	2.8	<15	11	757	55	<59	138	6.6	18	26	17	14	30	1.9	10	637	0.32	3.4	1.1	125	338
346		29 7	20/09/2016		533	6.6	1.7	2.3	<111	675	8.7	55	348	1700	<75	1.4	2550	0.64	612	1.7	0.41	0.82	43	36	3.2	145	<70	54	2.5	<15	<5.8	1260	49	<59	139	6.5	24	24	14	13	19	2.1	7.9	517	0.36	2.9	1.7	44	321
347		29 8	04/10/2016		460	5.6	1.5	2.2	<111	654	6.7	56	321	1830	<75	8.4	2110	0.64	548	1.3	1.9	0.81	23	35	2.9	252	<70	212	2.5	<15	12	859	27	<59	102	5.8	39	21	7.6	14	34	2.1	13	517	0.32	2.6	1.4	21	354
348		29 9	17/10/2016	-5	379	5.4	1.7	2.5	<111	617	5.5	49	323	1180	<75	6	2170	0.48	377	1.4	1.1	0.87	22	35	2.8	180	<70	175	2.5	<15	8	870	23	<59	95	9.2	39	21	11	9.4	<9.9	2.4	10	578	0.38	2.7	1.4	38	306
349		29 10	31/10/2016		412	6.2	1.9	2.1	<111	559	5.5	43	333	1500	<75	3.6	1620	0.46	485	1.1	0.7	0.85	22	1380	2.9	136	<70	24	2.6	<15	<5.8	705	25	<59	96	7	38	27	12	12	16	2.2	8.9	517	0.38	2.2	1.2	54	359
350		29 11	14/11/2016		481	5.7	1.4	2.2	<111	553	4.9	47	314	1710	<75	7.4	2340	0.56	453	1.3	1	0.75	18	47	2.4	180	<70	79	2.4	<15	11	899	19	<59	86	4.5	47	15	10	13	16	1.3	7.9	608	0.3	2.2	1	40	265
351		29 12	28/11/2016		473	6.4	1.9	2.5	<111	721	6.2	53	287	1920	<75	3.8	2420	0.52	553	1.3	0.46	0.85	20	26	3.2	180	<70	59	2.6	<15	18	856	15	<59	105	6.9	74	18	9.5	18	16	2	6.9	578	0.37	2.4	1.1	52	373
352		29 13	12/12/2016	-6	463	6.4	1.3	2.4	<111	604	5.5	44	331	1970	<75	0.94	2610	0.5	404	1.1	0.12	0.72	14	26	2.6	180	<70	15	2.8	<15	<5.8	1000	20	<59	81	5.3	85	19	9.3	18	<9.9	1.9	5	578	0.34	2	0.93	37	345
353		29 14	02/01/2017		473	6.4	1.5	2.5	<111	523	5.5	44	295	1840	<75	2.5	2150	0.62	386	1.3	0.85	0.76	18	13	3.4	81	<70	79	2.7	<15	11	857	33	<59	50	6.2	64	21	12	18	25	1.7	9.5	548	0.36	2.3	0.98	93	336
354		29 15	16/01/2017		501	5.7	1.4	2.6	<111	437	4.4	39	323	1500	<75	2.5	1560	0.77	341	0.99	0.37	0.63	12	26	2.8	105	<70	55	2.6	<15	11	818	18	<59	51	4.9	40	19	7.9	13	12	1.1	8.9	453	0.3	2.1	0.93	15	278
355		29 16	30/01/2017	+11	507	5.1	1.5	2.4	<111	550	5.3	44	295	1590	<75	2.7	1710	0.76	381	1	<0.064	0.67	16	31	2.9	105	<70	5.6	2.7	<15	11	802	27	<59	44	4.7	40	19	11	14	19	1.1	6.9	453	0.34	2.1	0.91	78	236
356	101-012	30 1	29/07/2016		558	3	2.3	1.7	<111	462	7.5	34	347	1920	<75	2.6	2370	5.7	341	0.38	0.12	0.81	6.3	610	3.8	126	<70	34	3.7	<15	<5.8	501	11	<59	191	5.2	15	47	5.5	14	<9.9	9.4	<4.6	485	0.41	1.8	1.1	29	187
357		30 2	29/07/2016		552	3.3	1.9	1.6	<111	388	6.7	30	294	2150	<75	2.6	2120	5.8	341	0.42	0.16	0.78	6.2	598	3	81	<70	37	3.9	<15	<5.8	492	11	<59	203	5.8	17	36	5.4	16	16	9.6	5.9	404	0.35	1.7	0.98	25	192
358		30 3	12/08/2016		511	4.8	2.2	1.6	168	518	6.3	37	320	1590	<75	11	1210	6.1	431	1.6	6	0.82	53	481	3.2	180	<70	957	3.8	<15	14	511	9.9	<59	318	6.6	18	34	7.3	16	21	10	56	420	0.32	2.2	1.1	18	206
359		30 4	26/08/2016		522	5	1.6	2	<111	576	7.7	38	349	1660	<75	0.99	2550	6.9	417	0.38	0.11	0.68	6.5	176	4	<79	<70	16	3.9	<15	8	493	15	<59	252	4.2	26	31	7.1	20	<9.9	3.8	5	420	0.49	1.8	1	50	276
360		30 5	12/09/2016	+11	492	6	1.5	1.7	<111	626	6.6	39	286	1670	<75	2.2	3280	5.7	319	0.69	0.22	0.71	9.6	230	3.6	180	<70	55	4.2	<15	<5.8	682	18	<59	215	4.6	27	27	7.4	19	16	3.5	5.5	469	0.51	1.9	0.93	27	238
					Comments
					LDD (Least Detectable Dose)-determined as the mean + 3 standard deviations of 20 blank readings. Results below the LDD will be more variable than results above the LDD. LLOQ (Lower Limit of Quantitation)-lowest concentration of an analyte in a sample that can be reliably detected and at which the total error meets the laboratory’s requirements for accuracy. MRBM’s requirement for accuracy is the …
					* Analyte [Receptor tyrosine-protein kinase erbB-3]: Assay did not meet specifications in EDTA plasma.
[truncated: 57 more columns]
