# Supplementary material for: Prediction of resistance to bevacizumab plus FOLFOX in metastatic colorectal cancer—Results of the prospective multicenter PERMAD trial
Source: PLoS One. 2024 Jun 14;19(6):e0304324. doi: 10.1371/journal.pone.0304324 (PMC11178165; doi:10.1371/journal.pone.0304324)
Supplement: S2 Data — (XLSX) [file pone.0304324.s012.xlsx]

## Sheet: Sheet1
		Analytes			6Ckine	Adiponectin	Alpha-1-Antitrypsin (AAT)	Alpha-2-Macroglobulin (A2Macro)	Amphiregulin (AR)	Angiogenin	Angiopoietin-2 (ANG-2)	Antileukoproteinase (ALP)	Antithrombin-III (AT-III)	B cell-activating factor (BAFF)	B Lymphocyte Chemoattractant (BLC)	Brain-Derived Neurotrophic Factor (BDNF)	Cadherin-1 (E-Cad)	Cancer Antigen 15-3 (CA-15-3)	Cathepsin D	CD 40 antigen (CD40)	CD40 Ligand (CD40-L)	Complement C3 (C3)	Cystatin-B	EN-RAGE	Endoglin	Eotaxin-1	Eotaxin-3	Epidermal Growth Factor (EGF)	Epidermal Growth Factor Receptor (EGFR)	Epiregulin (EPR)	Erythropoietin (EPO)	Factor VII	Fatty Acid-Binding Protein, adipocyte (FABP, adipocyte)	Fatty Acid-Binding Protein, liver (FABP, liver)	Ferritin (FRTN)	Fibrinogen	Fibulin-1C (Fib-1C)	Ficolin-3	Galectin-3	Gelsolin	Granulocyte Colony-Stimulating Factor (G-CSF)	Haptoglobin	Heparin-Binding EGF-Like Growth Factor (HB-EGF)	Hepsin	Human Epidermal Growth Factor Receptor 2 (HER-2)	Immunoglobulin A (IgA)	Immunoglobulin M (IgM)	Insulin-like Growth Factor-Binding Protein 1 (IGFBP-1)	Insulin-like Growth Factor-Binding Protein 2 (IGFBP-2)
		Units			pg/mL	ug/mL	mg/mL	mg/mL	pg/mL	ng/mL	ng/mL	ng/mL	ug/mL	pg/mL	pg/mL	ng/mL	ng/mL	U/mL	ng/mL	ng/mL	ng/mL	mg/mL	ng/mL	ng/mL	ng/mL	pg/mL	pg/mL	pg/mL	ng/mL	pg/mL	mIU/mL	ng/mL	ng/mL	ng/mL	ng/mL	mg/mL	ug/mL	ug/mL	ng/mL	ug/mL	pg/mL	mg/mL	pg/mL	pg/mL	ng/mL	mg/mL	mg/mL	ng/mL	ng/mL
		Myriad RBM LDD			1.3	0.11	0.0091	0.042	124	2.7	0.34	0.26	6.7	6.4	73	0.022	7.1	0.08	31	0.1	0.065	0.0059	0.31	3.4	0.013	76	88	4.5	0.094	8.5	11	2.9	0.16	23	8.9	0.0077	0.23	0.12	0.028	0.11	13	0.018	2	94	0.0097	0.027	0.17	0.23	1.4
		Myriad RBM LLOQ			5	0.29	0.016	0.061	141	5.4	0.16	0.33	6.9	22	75	0.04	26	0.16	121	0.11	0.064	0.0092	0.17	6.8	0.018	79	70	3.7	0.079	16	5.8	10	0.15	59	12	0.014	0.3	0.18	0.047	0.43	9.9	0.028	3.5	186	0.047	0.036	0.14	0.62	1.1
		Myriad RBM Plasma Low Range			309	1.6	0.91	0.95		251	1.9	25	319	411		0.55	1650	1	166	0.47	0.27	0.62	7.2	5.2	2.2				3.2			334	5.8		6.5	2.5	13	8.9	3.8	26		0.17		202	0.37	1	0.59	1.2	37
		Myriad RBM Plasma High Range			655	10	3.5	2.4	ND	664	7.1	45	612	915	<128	13	5090	6	501	1.3	3.1	1.5	46	121	4.8	ND	ND	<462	5.5	ND	<32	864	37	ND	374	6.4	36	43	12	57	<95	2.4	ND	492	1.1	5	4.1	130	203
	ID	Myriad ID + Samples	Datum Abnahme	Abstand CT in Tagen
1	102-006	31 1	17/09/2015		400	17	1.8	1.7	<141	614	7.3	30	352	2120	<75	8	3110	1.7	1350	0.71	1.3	1.2	7.6	37	5.6	368	<70	61	2.9	<16	31	549	17	61	22	7.9	21	21	5.3	16	<9.9	1.6	15	658	1.5	1	1.3	36	379
2		31 2	21/09/2015		384	17	1.4	1.7	<141	616	8.2	25	328	2280	<75	7.2	2600	1.9	1060	0.45	0.93	1.1	6.4	35	5.1	331	<70	45	2.9	<16	27	495	17	83	13	5.8	20	21	4.8	17	<9.9	1.5	11	699	1.4	0.81	1.2	35	347
3		31 3	05/10/2015		428	20	1.3	1.7	<141	658	6	32	434	2250	<75	5.6	3820	2.2	747	0.67	1.2	1.1	13	21	5	320	<70	193	3.1	<16	32	545	26	76	19	5.8	29	20	5.8	19	<9.9	1.4	10	699	1.2	0.95	1.3	44	361
4		31 4	19/10/2015		482	22	1.3	1.7	<141	622	5.8	29	435	2900	<75	1.9	3260	2.8	675	0.67	0.46	1.1	9	18	5.7	220	<70	66	3.3	<16	41	540	20	76	25	6.4	25	16	6.7	16	11	1.3	4.8	530	1.2	0.91	1.2	48	343
5		31 5	02/11/2015		410	17	0.99	1.8	<141	647	5.5	23	389	2160	<75	2	2320	2.3	526	0.49	0.64	0.92	9	16	4.9	326	<70	43	3.2	<16	32	513	22	122	25	5.1	27	16	7.1	17	<9.9	0.99	6.4	407	0.96	0.85	1.1	44	304
6		31 6	16/11/2015	-5	417	21	1.2	1.8	<141	723	5.3	23	424	2190	<75	6	2360	2.5	747	0.54	1.3	1	20	1730	5.1	363	<70	103	3.2	<16	30	535	23	106	49	5.2	27	15	10	17	<9.9	1	15	391	0.96	0.92	1.3	48	439
7		31 7	07/12/2015		415	21	0.98	1.9	<141	629	4.3	24	399	3080	<75	7.9	1310	2.1	590	0.49	0.23	0.9	9.5	9.7	4.2	429	<70	9.4	3	<16	15	640	21	91	25	4.7	39	20	6.3	17	11	0.79	6.4	374	0.68	0.78	1	21	400
8		31 8	21/12/2015		433	22	1.1	1.9	<141	686	4.5	20	369	3100	<75	3.4	2740	2.3	764	0.56	0.92	0.97	17	49	4.4	309	<70	113	3.2	<16	30	540	20	<59	55	4.7	78	17	7.7	21	<9.9	0.92	8	358	0.64	0.87	1.1	14	371
9		31 9	04/01/2016		369	27	1.1	1.9	<141	861	4.1	23	420	2350	<75	1	3030	2.2	781	0.56	0.39	0.97	8.3	18	4.3	220	73	52	3.7	<16	26	544	21	<59	49	5.9	43	21	7.1	16	<9.9	1	4.3	407	0.76	0.77	1.1	18	400
10		31 10	18/01/2016	-5	449	25	1.2	1.9	<141	773	4.4	24	380	3330	<75	1.7	1420	2.4	560	0.52	0.28	0.97	6.4	17	3.5	402	<70	28	3.5	<16	24	533	19	61	37	6.1	47	17	7	16	15	1.1	4.8	439	0.6	0.87	1.2	21	377
11		31 11	01/02/2016		410	28	1.1	1.8	<141	720	4.9	23	458	3720	<75	4	2290	2.5	645	0.6	1.3	1	24	397	3.7	373	<70	146	3.4	<16	34	501	19	76	118	5.8	42	18	11	17	<9.9	0.97	9.1	341	0.62	0.83	1	17	331
12		31 12	15/02/2016		363	25	1.1	1.9	<141	654	4.5	22	368	3500	<75	0.31	2450	1.9	692	0.31	0.096	0.89	6.3	13	5.1	315	<70	8.1	3.2	<16	34	529	18	83	93	5.4	61	18	6	18	<9.9	0.95	<3.5	374	0.83	0.74	1	21	407
13		31 13	07/03/2016	-4	434	23	1.1	2	<141	733	4.1	23	440	5020	<75	4.1	1760	2.1	900	0.52	0.39	1.1	7.4	11	3.8	297	<70	37	3.3	<16	23	764	22	61	58	7.1	90	19	6.7	23	11	1.2	4.8	500	0.78	0.76	1.2	11	314
14		31 14	21/03/2016		433	18	1.1	2.2	<141	601	4.4	20	383	5270	<75	1.6	1010	3.1	573	0.52	0.17	1	6.6	18	4.2	247	<70	11	3.1	<16	10	554	18	<59	31	6.6	43	19	6	17	<9.9	1.1	<3.5	407	0.73	0.77	1.1	16	313
15		31 15	11/04/2016		389	19	1	2	<141	650	5.2	22	372	5540	80	5.6	1600	3.2	930	0.6	1.7	1	51	8290	5.3	190	<70	152	3.3	21	15	559	33	91	68	6.4	31	18	15	20	<9.9	1.3	15	307	0.78	0.81	1.2	105	325
16		31 16	02/05/2016		393	20	1.3	2	<141	504	4.2	24	399	5510	<75	4.5	2010	3	747	0.64	1.2	1.3	17	15	4.6	190	<70	163	3.6	<16	8.8	618	23	106	31	7.7	41	22	6.5	18	<9.9	1.4	6.9	439	0.7	1	1.4	37	309
17		31 17	17/05/2016		384	18	1.2	1.9	<141	580	4.6	24	327	3970	<75	2.7	1800	2.9	671	0.73	0.54	1.1	9.9	11	4.5	285	<70	49	3.3	<16	12	646	18	61	31	7	40	17	6.1	19	11	1.3	5.9	290	0.7	1	1.4	8.8	277
18		31 18	31/05/2016	-5	389	20	0.94	2	<141	495	4.2	27	366	3280	<75	4.3	1380	2.4	577	0.45	0.25	0.92	7.4	12	4.1	420	<70	12	3.3	<16	12	592	15	61	31	5	45	17	5.4	18	<9.9	1.1	4.8	374	0.59	0.8	1.2	7.1	300
19		31 19	13/06/2016		379	20	1	2	<141	555	4.5	25	367	2710	<75	3.8	2150	2.1	509	0.52	0.48	0.94	8.4	16	4.1	273	<70	9.4	3.3	<16	8.8	641	18	61	49	6.6	33	17	6.8	16	<9.9	1.1	5.9	500	0.66	0.87	1.3	37	308
20		31 20	27/06/2016		343	20	0.91	1.8	<141	570	4.2	24	375	2950	<75	1.2	2250	2.3	509	0.45	0.25	0.85	10	19	3.4	174	<70	19	3.5	<16	12	588	17	<59	25	5.3	41	16	6.2	18	<9.9	0.81	3.8	374	0.5	0.71	1.1	21	286
21		31 21	11/07/2016		420	19	0.87	2.2	<141	506	4.7	21	455	3350	<75	1	1810	3	501	0.56	0.18	0.84	8.1	10	5	247	<70	5.5	3.5	<16	15	614	21	61	43	4.7	34	18	7.5	19	<9.9	0.8	<3.5	407	0.72	0.82	1	23	285
22		31 22	25/07/2016	-7	389	18	0.81	1.9	<141	502	3.8	19	353	2790	<75	2.3	1840	2.7	492	0.52	0.064	0.79	7.1	7	5.1	285	<70	4.9	3.3	<16	15	575	16	<59	31	4.5	57	14	6	20	<9.9	0.78	<3.5	391	0.61	0.7	1.1	19	264
23		31 23	08/08/2016		384	16	0.91	2	<141	507	4.5	20	411	2500	<75	2.7	1350	2.6	505	0.49	0.28	0.87	7.7	9.7	3.5	411	<70	30	3.1	<16	<5.8	630	17	<59	31	4.9	60	16	6.2	19	<9.9	0.91	4.8	374	0.55	0.8	1.2	17	268
24		31 24	22/08/2016		398	16	0.99	1.9	151	567	3.9	20	389	2600	<75	1.4	1630	2.5	407	0.6	0.13	0.87	7	14	4.2	285	<70	9.4	3.2	<16	8.8	693	18	<59	46	4.8	46	16	7	19	<9.9	0.83	3.8	341	0.69	0.86	1.3	15	256
25		31 25	05/09/2016		376	18	0.83	1.7	<141	520	3.8	25	359	2200	<75	2.1	1370	2.4	369	0.41	0.19	0.78	8	16	3.7	342	<70	9.4	3.5	<16	12	550	17	<59	55	4.7	29	15	5	13	<9.9	0.83	4.8	358	0.49	0.65	1	28	281
26		31 26	20/09/2016		354	22	0.85	2	<141	504	4.4	25	369	2060	<75	7.1	1790	1.8	531	0.56	0.66	0.81	11	19	4.1	273	<70	58	3.6	<16	<5.8	585	17	<59	40	4	36	14	5.5	15	<9.9	0.72	9.6	374	0.58	0.69	0.96	17	256
27		31 27	04/10/2016		382	21	0.91	1.8	<141	501	3.8	21	376	2910	<75	4.8	1500	2.6	467	0.41	0.52	0.88	7.9	28	3.9	363	<70	40	3.5	<16	7.1	597	16	<59	62	5.6	29	15	5.2	14	<9.9	0.94	5.9	439	0.5	0.76	1.2	17	242
28		31 28	18/10/2016		292	21	0.98	1.9	<141	555	3.8	20	367	2280	<75	2.8	1660	2.1	488	0.45	0.52	0.85	7.5	98	3.3	285	<70	62	3.1	<16	12	542	18	<59	55	5.3	44	15	6.5	18	<9.9	0.92	4.3	374	0.54	0.81	0.99	10	328
29		31 29	14/11/2016	+4	397	14	0.83	2.1	<141	494	4.6	22	343	2310	<75	15	1750	2.5	450	0.49	1.2	0.82	7.3	14	3	456	<70	109	3.2	<16	<5.8	567	15	<59	74	5	34	17	5.3	15	<9.9	0.97	17	341	0.55	0.75	0.89	15	226
30		31 30	28/11/2016		374	15	0.93	1.9	<141	575	4.2	22	369	2190	<75	3.3	1400	2.4	467	0.45	0.44	0.84	15	526	3.5	261	<70	58	3.1	<16	<5.8	557	17	<59	77	6	42	15	9.6	17	<9.9	0.86	3.8	307	0.5	0.77	1.1	17	267
31		31 31	12/12/2016		367	16	0.96	2	<141	584	5.4	25	388	2390	<75	5	1960	2.7	407	0.52	0.23	0.9	8.3	14	3.1	234	<70	18	3.5	<16	8.8	578	18	<59	93	5.9	53	16	5.9	19	<9.9	1	4.3	341	0.55	0.87	1.3	14	261
32		31 32	27/12/2016		393	15	0.98	2.1	<141	690	4.3	20	403	2600	<75	3.9	1610	2.7	416	0.43	0.25	0.88	8.4	9.7	3.9	331	<70	17	3.2	<16	8.8	534	19	<59	55	5.6	52	16	5.7	15	<9.9	0.99	4.8	407	0.62	0.75	0.89	32	304
33		31 33	09/01/2017	+7	378	16	0.94	2.1	<141	737	4.2	27	389	1870	<75	2.8	1720	2.1	463	0.56	0.28	0.9	7.9	17	3.7	291	<70	33	3.2	<16	<5.8	553	19	<59	74	5.7	38	14	5.8	16	<9.9	1	<3.5	407	0.64	0.72	0.96	20	315
34		31 34	30/01/2017		338	17	1	2	<141	595	4.2	29	446	2220	<75	2.8	1460	1.9	433	0.79	0.24	0.98	9.9	54	2.7	411	<70	16	3.2	<16	<5.8	603	18	<59	112	6.5	36	16	7	13	<9.9	1.1	4.8	500	0.62	0.84	1.1	14	255
35		31 35	20/02/2017		353	18	0.87	2	<141	554	4.9	24	369	2890	<75	11	2760	2.4	514	1.1	2	0.85	17	23	3.6	447	<70	459	3.2	<16	8.8	621	16	<59	115	5.5	43	15	6.1	13	11	0.84	17	712	0.74	0.68	0.96	28	260
36		31 36	06/03/2017		329	19	0.9	2	<141	583	4.2	28	395	2150	<75	8.1	2670	2.1	556	0.94	1.3	0.88	17	31	3.8	261	73	196	3.3	<16	25	546	16	<59	87	6.7	53	15	6.1	14	<9.9	1.1	12	644	0.84	0.8	1.1	35	305
37		31 37	20/03/2017	+8	337	17	0.79	2	<141	577	4.1	23	388	2420	<75	5.2	1230	2.2	450	0.81	0.38	0.76	7.1	28	2.9	285	<70	25	2.9	<16	12	522	19	83	43	4.5	50	15	6.1	13	<9.9	0.83	5.3	617	0.67	0.62	0.89	30	256
38		31 38	03/04/2017		341	5.7	1.4	2.1	<141	554	5.9	37	320	1010	<75	1.5	1400	0.41	441	1	0.14	0.8	17	26	2.9	118	<70	13	2.9	<16	8.8	566	31	<59	109	6.4	41	11	9.6	14	<9.9	2.2	8	439	0.4	3	1.2	38	379
39		31 39	02/05/2017		342	16	1	2	<141	531	4.1	26	371	2360	<75	1.5	1540	2.4	522	0.58	0.15	0.94	10	8.3	3.7	297	<70	4.2	3	<16	12	591	19	<59	49	5.7	49	14	6	17	<9.9	0.9	<3.5	530	0.85	0.82	1.2	34	314
40		31 40	15/05/2017		416	15	0.97	1.9	<141	545	4.1	25	312	3370	<75	7.9	1580	2.9	874	0.75	0.82	0.92	7.5	17	4.3	543	<70	32	2.8	<16	20	525	19	<59	25	5	60	12	5.4	15	<9.9	0.84	4.8	588	1.1	0.7	0.99	25	350
41		31 41	29/05/2017	+4	412	20	0.92	2.3	<141	507	4.5	29	366	3270	87	7.6	2430	2.7	934	0.71	1.2	0.89	15	31	4.3	447	73	83	3.3	<16	13	539	19	<59	43	5	38	14	6.1	18	<9.9	0.75	6.9	454	0.99	0.7	1.1	71	330
42	107-003	32 2	18/05/2016		327	4.7	1.5	1.3	<141	418	7.9	33	323	1340	<75	7.7	3340	0.84	683	0.67	0.25	0.96	16	1550	3.8	<79	<70	33	3.4	<16	21	513	24	<59	546	7.4	34	23	5.1	11	<9.9	5	11	374	0.49	3.9	1.2	30	193
43		32 3	01/06/2016		368	8.4	1.5	1.4	<141	469	5.5	28	379	1860	<75	2.7	2400	1.1	620	0.77	0.33	0.87	13	932	4.4	96	<70	23	3.7	<16	18	594	23	<59	3050	6.9	42	19	5.6	14	<9.9	2.3	4.3	439	0.51	4.5	1.2	16	263
44		32 4	15/06/2016		328	8	1.2	1.4	<141	438	6.2	27	463	1650	<75	4.4	3900	1	471	0.75	0.2	0.8	13	509	4.3	118	<70	17	4.1	<16	10	594	19	<59	3750	5.3	51	21	5.8	14	<9.9	0.96	5.9	485	0.58	4	1.1	16	198
45		32 5	13/07/2016	-2	328	9	1.2	1.6	<141	387	5.2	26	399	1320	<75	1.9	3090	1.1	458	0.67	0.096	0.77	9.2	266	4.4	156	<70	5.5	3.7	<16	12	681	17	<59	3610	4.1	59	17	5.7	15	<9.9	0.67	4.8	470	0.53	3.7	1	11	146
46		32 6	10/08/2016		402	6.8	1.4	1.6	<141	372	4.4	31	422	2050	<75	2.5	1120	1.6	535	0.84	0.11	1.2	13	684	4.2	118	<70	9.4	4.2	<16	<5.8	837	17	<59	3390	7.4	59	30	5.4	14	<9.9	2.4	<3.5	500	0.65	4.3	1.3	12	127
47		32 7	24/08/2016		342	7.3	1.3	1.4	<141	403	4.6	24	346	1680	<75	2	2030	1.1	450	0.67	0.13	0.91	11	373	4.4	96	<70	13	4	<16	<5.8	681	19	<59	3600	5.7	96	20	6.2	16	<9.9	1.6	<3.5	374	0.55	4.1	1.1	15	237
48		32 8	07/09/2016	-2	332	7.9	1.3	1.4	<141	472	5	25	344	1390	<75	1.6	1930	1.3	441	0.6	<0.064	0.94	10	257	3	227	<70	5.5	3.7	<16	18	692	16	<59	2770	6.6	122	16	5.4	18	<9.9	1.1	4.8	407	0.49	4.3	1.1	29	152
49		32 9	21/09/2016		347	8.6	1.5	1.4	<141	412	5.1	31	429	1730	<75	2.7	2350	0.9	531	0.75	0.081	1	11	361	3.7	156	<70	8.8	4.1	<16	16	650	21	<59	2620	6.2	89	17	6.1	16	<9.9	1.3	5.9	307	0.52	4.3	1.1	17	204
50		32 10	05/10/2016		398	8.9	1.5	1.6	<141	471	4	28	372	1990	<75	2	2810	1.5	480	0.71	0.18	1.1	9.7	395	3.4	96	<70	8.1	4.1	<16	18	750	18	<59	2370	7.8	83	19	5.5	14	<9.9	1.6	<3.5	439	0.45	4.9	1.4	9.5	135
51		32 11	19/10/2016		397	10	1.4	1.7	<141	522	4.8	26	374	1990	<75	2.5	2640	1.6	535	0.79	0.15	0.87	9.6	501	3.4	118	<70	9.4	3.8	<16	32	561	15	<59	2820	6.2	110	18	5.6	15	<9.9	1.7	3.8	374	0.43	4.4	1.2	17	170
52		32 12	02/11/2016	-3	285	9.9	1.3	1.6	<141	489	4.6	34	388	1300	<75	3.8	2840	1.2	501	0.83	0.37	0.99	15	543	3.3	174	<70	81	3.8	<16	27	608	23	<59	3610	6.1	102	20	6.4	14	18	1.9	10	470	0.4	4.7	1.1	18	143
53		32 13	16/11/2016		366	8.1	1.8	1.6	<141	481	5.3	30	400	1880	<75	2.6	1740	1.2	552	0.54	0.13	1	10	473	3.2	138	<70	17	3.7	<16	20	530	20	<59	2890	7.7	106	22	6	14	<9.9	2.3	5.9	407	0.38	4.9	1.4	20	187
54		32 14	30/11/2016		393	8.2	1.5	1.4	<141	478	6	26	384	2350	<75	5.8	2310	1.7	645	0.75	0.37	0.92	12	517	3.6	147	<70	109	4	<16	24	544	19	<59	3170	7.2	127	20	6.4	18	<9.9	2.3	6.9	374	0.41	4.8	1.2	16	249
55		32 15	14/12/2016		358	6.9	1.7	1.5	<141	569	5.7	32	461	2200	<75	5.7	2200	1.4	671	0.75	0.5	0.94	17	506	2.9	205	<70	94	3.9	<16	18	470	21	<59	3380	8	119	24	5.9	16	<9.9	2.5	9.1	500	0.39	5.3	1.4	25	206
56		32 16	04/01/2017	-2	344	8.3	1.4	1.5	<141	421	5.6	29	361	2100	<75	14	2510	1.4	509	0.9	0.75	0.98	19	373	3.6	247	73	194	3.6	<16	20	583	23	<59	2980	6.9	73	21	6.2	15	22	2.6	22	485	0.52	4.8	1.2	6.2	181
57		32 19	15/02/2017		333	8	1.6	1.7	<141	521	5.3	40	405	6650	<75	12	3010	1.5	726	0.98	0.95	1	36	384	2.7	84	<70	412	3.7	<16	23	501	18	<59	3240	7.9	77	26	5.8	14	<9.9	5.1	34	374	0.43	5.1	1.2	28	200
58		32 20	01/03/2017	-2	280	10	1.5	1.5	<141	493	5.2	41	419	2490	<75	6.7	2500	2	582	0.94	0.86	1	34	1360	3.3	138	<70	340	4	<16	34	447	26	<59	4620	5.2	67	26	5.7	12	34	4.2	29	530	0.43	4.9	1.2	34	276
59		32 21	08/03/2017		328	8.6	1.9	1.5	<141	451	6.3	40	387	5390	<75	9.3	2720	1.8	683	0.83	0.76	1.1	31	631	2.7	118	<70	248	3.5	<16	27	490	21	<59	3420	7.6	59	21	6.2	10	<9.9	4.6	26	407	0.39	4.5	1.2	44	307
60		32 22	29/03/2017		343	8.9	2	1.5	<141	495	6.4	40	409	4520	<75	12	3460	1.7	726	0.98	1.1	1.1	33	637	2.3	128	<70	244	3.3	<16	26	512	24	<59	3010	6.5	55	20	6	13	<9.9	4.8	33	374	0.35	4.4	1.1	40	348
61		32 23	10/04/2017		349	7.5	1.9	1.6	<141	527	5.7	35	406	3980	<75	3.3	1140	2	620	0.73	0.33	1.1	18	1550	2.6	138	<70	98	3.4	<16	30	511	23	<59	4130	7.1	44	19	4.8	11	<9.9	4.9	6.9	374	0.38	4.3	1.1	60	271
62		32 24	26/04/2017		353	8	1.9	1.6	<141	503	6.3	36	421	4050	<75	9.7	2610	1.8	560	1	0.97	1.1	25	835	2.7	118	<70	201	3.3	<16	32	573	26	<59	3840	6.8	61	19	4.4	10	<9.9	3.6	16	470	0.4	4.6	1	46	315
63		32 25	10/05/2017	-2	308	8	1.9	1.6	<141	424	5.1	42	393	2330	<75	6.9	2630	1.6	560	0.98	0.71	1.2	33	1270	2.7	190	<70	195	3.4	<16	36	513	29	<59	3460	5.9	48	21	3.8	11	<9.9	4.3	19	559	0.27	4.6	1.2	56	321
64		32 26	07/06/2017		443	7.5	2.3	1.6	<141	561	8.7	53	464	5740	80	12	3450	2.4	959	1.6	1.5	1.3	88	1160	3.1	234	<70	500	3.9	18	40	518	67	<59	6480	7.3	30	25	5.8	9.7	15	3.8	34	545	0.43	5	1.3	193	430
65		32 27	14/06/2017	+24	505	7.3	2.7	1.5	151	546	8.1	51	429	6790	<75	8.2	1850	2	925	0.92	1.3	1.3	52	1320	2.6	234	<70	492	3.4	<16	41	427	48	<59	4730	11	30	23	2.1	8.6	<9.9	4.3	20	500	0.25	5.3	1.2	135	445
66	107-009	33 1	20/12/2017		321	13	1.9	1.7	<141	615	4.3	27	409	975	<75	12	2960	1.4	688	0.49	1.2	1.1	20	94	4.3	174	<70	230	2.6	<16	7.1	463	36	<59	175	5.6	16	27	6.9	10	<9.9	3.8	17	644	0.49	7.3	3.2	13	405
67		33 2	03/01/2018		335	15	1.5	1.7	<141	502	2.9	26	389	988	<75	11	3880	1.3	649	0.47	1.5	0.86	22	79	4.2	138	<70	262	2.9	<16	12	430	34	<59	165	4.5	24	21	6.9	11	<9.9	2.6	20	423	0.45	6.7	3.1	30	461
68		33 3	17/01/2018		352	15	1.4	1.7	<141	612	2.8	30	344	825	<75	11	3480	1.1	492	0.49	1.5	0.8	24	69	3.6	234	<70	364	2.8	<16	<5.8	459	30	<59	128	4.4	29	17	5.9	12	<9.9	2.6	17	500	0.39	6	2.4	49	471
69		33 4	31/01/2018	-1	359	12	1.5	1.7	<141	539	2.9	25	332	1090	<75	2.9	2640	0.98	713	0.38	0.44	0.78	11	17	4.4	190	<70	85	2.8	<16	<5.8	449	38	<59	300	4.1	42	19	7.3	13	11	3	5.9	307	0.42	6.2	2.2	60	404
70		33 5	14/02/2018		326	18	1.5	1.8	<141	594	3.4	24	304	1250	<75	4.3	3980	0.97	896	0.45	0.4	0.7	8.2	8.3	5	309	<70	21	2.7	<16	13	415	32	<59	224	5.2	75	19	7.1	15	11	2.5	4.8	341	0.51	7	2.6	97	>545
71		33 6	28/02/2018		306	20	1.5	2	<141	717	3.5	27	381	1180	<75	4.8	4290	0.81	832	0.38	0.59	0.73	9.9	8.3	4.6	247	<70	38	2.8	<16	<5.8	438	33	<59	193	5.7	71	17	6.7	14	<9.9	2.2	4.8	439	0.55	7	2.9	129	>545
72		33 7	14/03/2018		346	20	1.6	2.1	<141	729	3.6	25	390	1360	<75	2.4	2510	1	1000	0.45	0.23	0.85	8.4	9.7	3.8	190	<70	22	2.9	<16	16	509	27	<59	181	5.6	95	20	7	17	<9.9	2.2	3.8	439	0.59	7.2	2.8	65	496
73		33 8	28/03/2018		390	24	3.3	2.2	<141	1190	4	32	436	1570	<75	6.2	5710	1.6	1280	0.61	0.97	1	17	29	4.6	413	<70	133	2.9	<16	19	500	34	<59	280	5	44	22	8.1	22	13	1.9	6.8	545	0.78	7.8	3.3	126	>545
74		33 9	09/04/2018	-3	388	26	3	2	<141	1510	4.9	32	391	1470	<75	3.6	4200	1.2	1880	0.61	0.91	1.1	16	20	3.7	276	<70	99	3.2	<16	27	399	33	<59	280	6.3	50	24	10	21	18	2.6	4.8	515	0.67	8.2	3.7	52	>545
75		33 10	25/04/2018		406	23	2.6	2.2	<141	994	4.7	34	336	1340	<75	2	5180	1.2	1130	0.75	0.46	0.94	14	15	4.1	239	<70	67	2.9	<16	12	488	36	<59	247	6.4	54	21	7.2	23	<9.9	2.7	5.8	545	0.77	7.3	2.9	178	>545
76		33 11	07/05/2018		457	28	2.4	2.3	<141	1240	5	37	340	2010	<75	3.1	5720	1.9	1720	0.97	0.7	1	19	23	5	269	<70	87	3	<16	22	460	42	<59	376	5.8	64	24	10	19	13	2.4	6.3	789	0.98	9.5	3.2	158	>545
77		33 12	23/05/2018		439	24	2.6	1.9	<141	1200	4.6	34	337	1600	81	2.6	4180	1.4	1860	0.7	0.95	0.97	23	12	4.5	255	<70	121	2.8	<16	29	415	38	<59	224	6	39	23	9	23	22	2.4	5.8	574	0.77	8.8	3.1	182	>545
78		33 13	06/06/2018	-7	547	26	2.6	2.1	<141	1100	4.7	41	364	2030	81	3	3200	1.6	1140	0.93	0.83	0.96	19	25	4.3	323	103	87	3	<16	31	563	45	<59	293	6.2	53	21	11	21	18	2.7	6.8	603	0.74	7.3	2.7	8.6	456
79		33 14	20/06/2018		383	35	2.9	2	<141	1070	3.8	57	413	799	185	3.9	4530	1.4	684	0.88	0.5	1.2	20	43	3.8	347	<70	79	3	<16	31	602	40	<59	418	6	48	22	9.4	21	26	4.2	6.8	789	0.58	7.2	3.1	5.7	312
80		33 15	04/07/2018		439	31	2	1.9	<141	974	4.6	46	318	1090	81	6.7	5630	2.1	820	1	1.2	1	40	287	3.7	392	<70	202	3.2	<16	29	509	48	<59	307	4.7	44	21	14	23	18	3.7	17	603	0.49	6.2	3	34	282
81		33 16	11/07/2018		382	33	2.4	2	<141	766	5.4	39	414	863	229	4.6	4240	1.8	679	0.95	0.96	1.2	24	66	3.5	297	<70	120	3.4	<16	15	520	37	<59	1270	5.1	40	27	10	25	35	3.8	9.9	814	0.56	5.8	3.3	71	>545
82		33 17	25/07/2018	+5	410	27	2.3	1.7	<141	698	5.8	47	424	1230	<75	6.1	4180	2.2	603	1.7	2.6	1	29	106	3.7	433	<70	305	3.3	<16	27	472	26	<59	3040	7.9	37	28	9.6	19	33	3.2	12	588	0.49	6.1	3.5	206	362
83	107-010	34 1	no progress after RECIST at therapy change		394	5.5	2.7	1.9	<141	1150	13	34	342	1740	129	7	4030	2.3	1270	1.1	1.6	1	27	63	4.8	107	<70	207	3.2	<16	19	662	28	<59	191	8.4	31	27	9.8	19	<9.9	3.5	11	685	0.51	3	1.2	38	329
84		34 2			474	4.8	4	1.7	<141	668	13	51	326	2860	326	8.5	2710	2.9	1350	0.93	1.7	1.4	25	111	3.9	<79	85	141	3.5	<16	22	567	20	<59	2190	13	28	26	8.7	6.4	22	8.7	17	386	0.42	3.2	1.4	50	300
85		34 3			500	5.4	4.5	1.8	<141	786	13	45	315	2820	265	4.9	2750	2.8	1630	0.84	1.1	1.5	24	148	3.4	<79	<70	138	3.6	<16	17	546	22	<59	4250	13	28	26	9.3	9.1	46	8.6	12	484	0.34	3.6	1.3	58	370
86		34 4			415	8.8	2.8	1.9	<141	1630	8.6	39	359	1860	185	5.7	3350	2.7	1230	0.84	1.2	0.91	34	73	4.2	146	<70	99	3.5	<16	15	605	28	<59	2030	8.6	38	23	12	14	18	1.4	14	764	0.38	3.8	1.4	30	407
87	108-001	35 1	14/03/2017		509	5.6	3	1.5	<141	605	4	37	293	1810	<75	12	2560	2.8	413	0.7	2.8	0.83	39	93	3.7	269	<70	546	2.9	<16	19	271	26	<59	23	6.1	23	11	6.3	18	13	3.4	22	515	0.43	3.7	1.9	14	405
88		35 2	30/03/2017		523	5.1	2	1.5	<141	948	5.8	36	267	1710	<75	6.7	1160	2.2	461	0.59	0.78	0.78	25	21	3.5	304	<70	132	3.1	<16	31	211	22	<59	26	4.4	22	7.6	6.2	16	<9.9	2.9	9.4	484	0.43	3	1.6	150	442
89		35 3	18/04/2017		508	5.7	2.3	1.4	<141	874	8.9	37	309	1780	<75	4.2	1680	2.5	375	0.52	0.44	0.78	22	10	5.4	168	<70	71	2.9	<16	27	224	18	<59	15	4.2	27	7.9	6.7	19	11	1.9	6.8	453	0.59	2.7	1.6	166	>545
90		35 4	02/05/2017		467	4.8	2.3	1.4	<141	1180	8.1	38	312	2740	<75	1.4	2380	2.1	586	0.61	0.42	0.68	30	412	3.9	223	<70	52	2.6	<16	31	194	19	<59	56	4	30	9	9.1	19	405	1.3	3.8	453	0.46	2.6	1.9	121	527
91		35 5	16/05/2017	-1	584	5.2	2.4	1.8	<141	958	5.6	36	364	2750	<75	4.9	928	2.3	657	0.66	0.26	0.67	73	8740	5.2	381	85	135	2.8	<16	22	212	23	<59	92	4	4	11	12	15	134	1.3	7.8	545	0.64	2.6	1.6	195	460
92		35 6	06/06/2017		603	6.6	2.2	1.9	<141	1520	5.5	42	349	4720	<75	9.2	1660	2.5	619	0.57	1.3	0.82	22	485	3.4	347	<70	142	2.5	<16	12	212	18	<59	145	5	24	11	6.9	17	126	2	9.9	484	0.49	3.1	2.1	102	394
93		35 7	20/06/2017		530	6.2	2	1.5	<141	1250	5.9	37	340	2250	<75	1.4	2840	2.8	614	0.57	0.21	0.77	22	502	4.1	269	<70	28	2.6	<16	19	227	16	<59	38	3.7	25	7	8.7	19	26	1	3.8	603	0.51	3.2	1.6	89	>545
94		35 8	04/07/2017		542	6.2	2.1	1.6	<141	1600	6.7	41	353	2910	<75	0.98	2420	2.2	662	0.66	0.21	0.75	28	140	3.8	347	<70	28	2.7	<16	13	191	17	<59	86	4.7	24	7.9	7.9	14	181	0.97	3.8	631	0.55	3.1	2.1	128	489
95		35 9	17/07/2017	-5	526	8.7	2	1.5	<141	963	6	36	324	1360	81	1.1	2400	2.4	483	0.52	0.24	0.7	22	303	4	761	<70	32	3	<16	31	223	15	<59	35	3.4	21	6.3	7.6	14	18	0.84	<3.5	603	0.55	3.1	1.8	24	348
96		35 10	01/08/2017		492	7.7	3.7	1.6	<141	1220	4.3	43	377	2720	81	0.94	1650	2.7	863	0.52	0.19	0.96	18	711	3.6	370	<70	24	3	<16	15	175	14	<59	219	8	30	10	7.3	17	99	2.8	<3.5	333	0.44	4.6	2.6	147	293
97		35 11	29/08/2017	-5	475	6.8	1.9	1.8	<141	553	5.1	36	330	1650	<75	1.3	3060	2.9	483	0.61	0.19	0.74	16	18	3.6	728	<70	26	3.3	<16	24	249	12	<59	38	4.7	27	7.8	6.1	17	13	1.4	<3.5	631	0.37	4	2.2	84	515
98		35 12	12/09/2017		495	6.2	2.5	1.6	<141	905	5.6	35	328	3010	<75	1.8	3000	3	668	0.84	0.83	0.87	26	451	3.7	521	<70	67	3	<16	45	195	12	<59	92	6.1	32	8.5	8.1	17	145	1.9	3.8	545	0.25	4.7	2.4	84	476
99		35 13	26/09/2017		426	4.8	2.6	1.5	<141	968	4.5	38	286	3520	<75	0.31	2090	4.4	624	0.75	0.35	0.7	20	51	3.6	481	<70	33	2.9	<16	31	191	14	<59	62	5.3	19	6.4	7	15	31	1.1	4.8	574	0.3	3.9	2	89	531
100		35 14	10/10/2017		458	4.2	2.7	1.5	<141	1010	4.7	42	288	4940	<75	0.21	3100	5	570	0.7	0.099	0.7	20	176	3.3	517	<70	5.3	2.6	<16	17	192	15	<59	86	6	18	7.2	6.3	12	156	1.3	<3.5	574	0.27	4.6	2.1	62	>545
101		35 15	24/10/2017		419	5.3	2.3	1.5	<141	801	4.4	37	330	2100	<75	0.82	3430	5.2	494	0.7	0.39	0.63	17	34	3.8	499	<70	49	2.7	<16	24	202	14	<59	44	3.9	14	7.6	6.8	13	18	0.7	3.8	484	0.42	4.7	2.3	74	>545
102		35 16	07/11/2017		605	7.3	2.6	1.7	<141	1240	5.1	36	343	5130	<75	0.96	2790	3.9	603	0.7	0.37	0.66	23	213	3.9	423	<70	32	2.7	<16	31	233	12	<59	121	4.4	25	9.7	7	15	128	0.55	<3.5	574	0.56	3.9	2	70	507
103		35 17	28/11/2017	+1	480	6	2.2	1.5	<141	589	4.6	33	284	1860	<75	4	2510	3.7	505	0.68	0.97	0.76	24	83	4.5	567	<70	120	3.2	<16	38	307	14	<59	15	4	23	5.8	7	18	13	0.45	4.8	617	0.59	3.9	2.3	33	449
104	109-001	36 1	14/04/2016		428	3.4	1.6	2.9	<141	411	13	34	341	1390	<75	3.8	2940	3.3	461	0.61	0.19	0.91	19	45	4.1	121	<70	46	2.8	<16	12	761	20	<59	32	3.1	23	28	6.7	15	<9.9	1.4	5.8	236	0.51	7.5	2.2	7.3	212
105		36 2	28/04/2016		504	4.3	1.6	2.9	<141	633	11	34	372	1570	<75	3.8	2800	4	798	0.7	0.36	0.84	14	35	4.4	168	<70	28	2.9	<16	15	701	28	<59	62	3.5	36	23	10	26	<9.9	0.86	6.3	191	0.52	8.5	2.4	11	297
106		36 3	12/05/2016		475	5	1.9	2.4	<141	635	12	38	328	1540	<75	1.1	2530	3.5	814	0.57	0.12	0.93	13	96	3.4	178	<70	5.3	2.8	<16	17	678	27	<59	145	3.6	35	22	11	21	<9.9	1.1	3.8	236	0.4	7.9	2.2	3.3	342
107		36 4	27/05/2016		508	6.1	2	2.5	<141	522	14	40	396	1830	<75	0.58	3640	4.2	657	0.61	0.14	0.99	17	30	4.8	188	<70	14	2.9	<16	29	802	32	<59	148	4.4	32	24	10	15	13	0.99	<3.5	191	0.6	9.6	2.5	25	382
108		36 5	13/06/2016	0	508	6	1.7	2.7	<141	629	13	34	354	1680	<75	0.64	3780	4.6	706	0.63	0.24	0.78	15	13	3.7	146	<70	23	2.6	<16	33	779	30	<59	196	3.2	26	22	10	16	<9.9	0.7	4.8	236	0.52	8.6	2.2	15	384
109		36 6	28/06/2016		508	6.7	2.1	2.5	<141	529	14	39	349	1610	<75	0.84	3350	4	722	0.66	0.26	0.9	15	15	2.8	188	<70	26	2.8	<16	47	734	31	<59	247	4.3	33	20	9.3	17	<9.9	0.89	3.8	191	0.43	8.6	2.4	15	396
110		36 7	13/07/2016		475	6.3	1.8	2.8	<141	668	12	39	354	1980	90	0.55	4170	4	917	0.63	0.16	1	15	7.9	3.5	255	<70	20	2.9	<16	57	866	33	<59	162	3.8	37	21	11	18	26	0.63	3.8	276	0.5	7.5	2.3	9.1	388
111		36 8	28/07/2016		414	5.9	2.1	2.8	<141	622	11	36	294	1950	90	0.94	4430	3.9	1090	0.45	0.17	0.95	9.4	<6.8	3.8	197	<70	11	2.9	<16	59	781	29	<59	219	4.4	32	19	12	17	114	1.1	<3.5	191	0.6	5.6	1.9	15	359
112		36 9	08/08/2016	0	419	7.3	1.8	2.7	<141	683	13	44	426	2120	81	2	3420	4	1110	0.59	0.21	0.92	14	27	2.7	323	<70	14	3.1	<16	69	768	31	<59	418	3.6	35	23	14	18	20	0.76	3.8	315	0.46	4.9	1.7	21	407
113		36 11	12/09/2016		397	8.2	2.5	2.6	<141	737	17	44	442	3550	<75	1.6	2380	4	1880	0.66	0.45	1.1	20	9.3	3.6	168	<70	17	2.8	<16	64	704	47	<59	767	5	33	30	13	17	31	2	4.8	315	0.54	4.6	1.4	27	451
114		36 12	27/09/2016		375	9.3	2.2	2.8	<141	595	11	43	386	2300	<75	1.5	4190	3.7	960	0.61	0.3	0.97	18	15	4.4	255	<70	14	2.8	<16	38	816	44	<59	255	3.8	30	22	14	15	13	0.89	3.8	333	0.58	4.5	1.9	52	350
115		36 13	12/10/2016	-8	408	8.6	2.4	3	<141	389	12	34	388	2870	81	4.7	3070	3.4	684	0.75	0.39	1.1	13	14	4.1	188	<70	15	2.9	<16	43	750	30	<59	202	5.1	28	21	10	14	<9.9	1.1	7.8	351	0.57	4.1	1.7	9.8	410
116		36 14	26/10/2016		386	6	1.6	3	<141	406	11	39	327	2420	<75	4.1	2440	3.5	700	0.57	0.3	0.82	15	12	3.7	335	<70	35	2.8	<16	30	783	33	<59	110	3.2	25	24	12	12	<9.9	1.1	8.3	351	0.49	3.3	1.3	35	327
117		36 15	08/11/2016		366	6.7	1.6	3.3	<141	423	11	33	322	2160	<75	5.6	2400	3.1	570	0.61	0.64	0.87	16	18	3.3	290	<70	25	2.8	<16	36	696	26	<59	95	3.9	30	20	9.5	15	<9.9	0.96	7.8	351	0.45	3.7	1.5	20	340
118		36 16	22/11/2016	+15	470	7.7	1.7	3	<141	382	9	32	332	2470	<75	5.3	3220	3.6	614	0.61	0.59	0.91	10	25	4.2	223	<70	32	2.8	<16	17	721	27	<59	98	3.9	26	21	9	16	<9.9	1.4	8.9	351	0.48	4.4	1.7	9.8	302
119	109-004	37 1	notavaluable, no bevacizumab at pulmonary artery embolism		372	2.2	1.6	1.4	<141	655	5.7	28	295	1390	<75	4	3610	0.83	494	0.39	<0.064	1	8.9	71	3.3	297	<70	<3.7	3.4	<16	22	850	45	<59	<12	4.8	31	18	6.7	16	<9.9	1.3	5.3	453	0.58	2.8	1.2	2.2	91
120		37 2			393	2.3	1.8	1.6	<141	1090	6.2	41	389	1580	<75	0.83	4160	1.2	733	0.57	0.16	1.2	14	62	3.3	255	<70	17	4.4	<16	22	984	87	<59	38	5.5	28	28	10	15	26	1.5	<3.5	603	0.62	3.4	1.4	64	142
121		37 3			444	3.2	1.9	1.5	<141	843	8.5	46	468	2210	<75	0.82	6680	1.2	966	1.2	0.19	1.3	15	105	3.5	283	<70	14	4.4	<16	38	1070	68	<59	32	5.2	38	26	11	16	31	1.5	4.8	725	0.79	4.1	1.5	67	141
122		37 4			434	4.2	2.4	1.5	<141	909	8.9	44	420	2140	<75	0.87	3110	0.87	820	0.93	0.12	1.4	13	166	3.1	387	<70	11	4.4	<16	57	1020	51	<59	62	5.4	68	23	11	18	22	1.2	4.3	658	0.82	4.2	1.4	31	236
123		37 5			414	3.6	2.9	1.9	<141	884	12	50	368	1860	<75	0.13	4240	0.97	1220	0.79	<0.064	1.5	14	207	2.9	223	<70	<3.7	5.5	<16	29	970	65	<59	92	5.3	28	24	12	18	13	1.7	<3.5	658	0.83	5.6	1.7	104	175
124		37 6			386	2.8	2.5	1.5	<141	1350	8.4	41	405	1700	<75	1	5860	1	1040	0.7	0.3	1.4	15	49	2.7	276	<70	23	4.2	<16	57	1010	68	<59	56	6.6	30	30	12	12	22	1.5	<3.5	603	0.67	4.2	1.6	74	203
125		37 7			395	2.8	2	1.5	<141	963	8.4	39	300	1780	<75	0.37	3750	1	1430	0.7	<0.064	1.2	15	23	2.5	310	<70	<3.7	4.3	<16	75	868	68	<59	56	6.6	37	24	11	13	24	1.2	<3.5	631	0.74	3.6	1.5	72	191
126		37 8			337	3.8	2.7	1.6	<141	1520	12	53	399	2030	<75	0.62	7270	0.94	1830	0.84	0.14	1.6	18	11	2.4	341	<70	12	4.8	<16	73	1240	83	<59	110	8.5	45	28	11	15	35	1.6	<3.5	802	0.89	4.5	1.5	49	222
127		37 9			309	3.2	2	1.2	<141	2660	10	37	329	1640	<75	0.18	7910	0.69	1130	0.75	0.077	1.2	22	17	2.4	269	<70	5.3	3.9	<16	107	899	116	<59	98	5.2	54	22	15	12	40	1.1	3.8	574	0.64	3.2	1.2	60	261
128	109-003	38 1	28/03/2017		378	8.5	2.7	2.1	164	709	12	41	321	1900	<75	1.1	7940	3.7	1040	0.66	0.26	0.92	22	7110	3.5	<79	<70	34	3.3	<16	<5.8	558	9.6	<59	515	5.7	23	28	8.7	12	<9.9	3	4.8	484	0.86	2.1	1.4	9.1	313
129		38 2	11/04/2017		402	9.4	3.7	1.8	<141	468	8.2	38	368	1980	<75	0.64	3750	5.2	950	0.7	0.19	1.4	8.8	1680	3.7	168	<70	17	3.5	<16	<5.8	636	12	<59	842	8.7	29	25	6.4	13	<9.9	3.4	3.8	545	0.95	4.3	2.2	15	433
130		38 3	25/04/2017		477	12	2.4	1.7	<141	473	6.2	36	321	2100	<75	0.67	5110	4.7	565	0.48	0.077	1	8	217	3.6	<79	<70	13	3.8	<16	6.8	669	13	<59	579	6	46	21	7.2	15	<9.9	2	<3.5	453	0.72	2.8	1.7	25	280
131		38 4	09/05/2017		504	11	2.4	1.7	<141	917	5.9	36	334	1890	<75	0.43	3400	2.8	782	0.61	0.099	0.86	9.2	48	3.6	92	<70	11	3.8	<16	12	664	12	<59	701	5.7	56	20	6.9	16	13	1.1	<3.5	351	0.62	2.3	1.6	8.2	308
132		38 5	23/05/2017	+1	503	9.8	1.9	1.8	<141	527	5.7	37	309	2540	<75	3.1	4440	2.8	575	0.52	0.19	0.8	31	26	3.6	121	<70	25	3.6	<16	6.8	637	13	<59	510	5.3	38	18	40	17	<9.9	<0.028	<3.5	386	0.69	2.2	1.2	8.7	260
133		38 6	07/06/2017		389	7.7	2	1.6	<141	471	5.5	29	270	1790	<75	0.25	1610	2.5	407	0.61	<0.064	0.75	8.1	32	3.6	92	<70	<3.7	3.6	<16	6.8	609	13	<59	381	4.6	41	17	7.3	17	<9.9	0.31	<3.5	315	0.52	2.1	1.3	10	278
134		38 7	20/06/2017		414	7.6	2.6	1.7	<141	600	5.7	33	326	2200	<75	0.66	1860	2.9	521	0.5	<0.064	0.96	8.7	29	3.3	<79	<70	12	3.5	<16	6.8	754	12	<59	436	6.6	39	22	6.1	16	<9.9	1.4	<3.5	420	0.42	2.7	1.6	6.1	284
135		38 8	04/07/2017		371	7	2.4	1.9	<141	505	5.5	34	304	2020	<75	0.5	3700	2.9	510	0.26	<0.064	0.9	7.6	35	3.3	<79	<70	11	3.8	<16	8.1	629	13	<59	350	4.7	45	19	6.1	17	<9.9	1.3	<3.5	453	0.34	2.4	1.6	7	236
136		38 9	18/07/2017	0	470	6.5	2.6	2	<141	658	5.5	33	352	3080	<75	0.76	2660	3.3	630	0.59	0.091	0.81	8.5	22	3.4	168	<70	11	3.7	<16	9.7	689	14	<59	293	5.6	77	22	6.9	21	26	1.2	3.8	351	0.3	2.4	1.6	19	273
137		38 10	03/08/2017		450	7.2	2.1	1.8	<141	440	5.2	32	317	2720	<75	3.9	2350	3.1	456	0.57	0.28	0.92	6.5	40	3.9	146	<70	15	3.9	<16	9.4	580	11	<59	326	5.7	48	18	6	17	<9.9	1.2	3.8	351	0.45	2.5	1.4	60	278
138		38 11	16/08/2017		398	7	2.3	1.8	<141	441	5.9	33	310	2180	<75	2.3	1800	2.7	407	0.57	0.18	0.81	6.1	39	4	92	<70	16	3.3	<16	9.4	585	11	<59	202	4.4	45	18	5.8	17	<9.9	0.45	<3.5	420	0.5	2.6	1.3	17	362
139		38 12	31/08/2017		400	7.1	2.5	2	<141	549	5.5	36	321	2070	<75	0.32	2850	2.4	445	0.52	0.077	0.85	8.4	24	3.5	92	<70	5.3	3.7	<16	6.8	647	13	<59	280	5.5	50	19	5.8	16	18	0.78	<3.5	420	0.47	2.6	1.6	29	314
140		38 13	14/09/2017	0	290	7.7	2.2	1.9	<141	550	6.7	36	327	1640	<75	0.45	2710	2.4	483	0.66	0.099	0.86	6.9	26	3.8	<79	<70	7.9	3.5	<16	8.1	647	16	<59	331	5.3	43	17	5.7	15	78	0.93	<3.5	453	0.53	2.3	1.7	34	433
141		38 14	28/09/2017		390	8.4	2	2	<141	533	6.5	35	316	2180	<75	1.1	3840	2.5	434	0.52	<0.064	0.83	6.8	12	3.2	<79	<70	4	3.8	<16	9.4	655	12	<59	269	5.1	65	17	5.3	17	13	0.83	<3.5	386	0.54	2.5	1.4	31	330
142		38 15	12/10/2017		435	8.6	2.4	2	<141	462	5.6	33	355	2880	<75	1.3	2530	2.8	537	0.48	0.077	0.87	7	29	3.4	121	<70	6.6	3.8	<16	6.8	638	13	<59	318	6.2	46	19	7.5	16	<9.9	0.63	<3.5	386	0.45	2.5	1.5	11	302
143		38 16	26/10/2017		446	8.1	2.4	1.8	<141	600	5.5	32	306	2490	<75	3.1	2190	2.8	766	0.52	0.5	0.82	11	110	3.5	<79	<70	71	3.7	<16	<5.8	653	11	<59	328	6.1	45	18	6.6	17	<9.9	1.5	3.8	351	0.41	2.5	1.5	4.1	252
144		38 17	13/11/2017	0	415	7.8	2.3	1.7	<141	485	6.2	33	311	2170	<75	4.4	2430	2.4	527	0.57	0.39	0.79	9.1	15	3.4	168	85	22	4.1	<16	9.4	812	9.9	<59	210	5.2	69	19	7.8	19	13	0.14	<3.5	484	0.42	2.3	1.2	20	217
145		38 18	27/11/2017		324	11	2.1	2.1	<141	402	6	31	429	2010	<75	0.33	2300	1.9	615	0.51	<0.064	1.2	7.7	28	3.1	139	<70	4.7	3.9	<16	12	810	11	<59	258	7.4	99	24	7.2	20	16	2.2	4.2	575	0.55	3.5	2.7	42	222
146		38 19	11/12/2017		327	9.6	2	1.9	<141	521	6.4	30	422	1730	<75	0.55	2600	2.1	743	0.62	0.074	0.93	7.3	20	2.8	139	<70	6.2	3.7	<16	17	691	10	<59	169	6.8	90	20	5.8	19	18	1.3	<3.5	541	0.52	3	2.6	40	303
147		38 20	04/01/2018		341	7.9	2.1	2	<141	435	5.8	30	406	1810	<75	0.78	2870	2.5	704	0.55	0.074	0.92	9.2	20	3.5	88	<70	9.4	3.7	<16	9.4	846	12	<59	109	6.5	68	19	6.9	24	21	1.5	4.7	575	0.55	2.9	1.9	14	282
148		38 21	22/01/2018	0	339	6.9	1.9	1.9	<141	398	5.7	31	404	1670	<75	0.37	3580	2.5	575	0.56	0.074	0.9	7	9.9	3.6	115	<70	4.7	3.5	<16	15	864	9.7	<59	85	5.5	62	19	6	20	11	1.6	<3.5	609	0.52	3.1	2.6	40	197
149		38 22	06/02/2018		328	7.3	1.5	1.9	<141	470	4.8	29	391	1630	<75	0.45	3280	2.3	510	0.43	0.074	0.79	6.1	14	2.7	<79	<70	4.7	3.8	<16	9.4	786	9.1	<59	82	4.9	61	18	6.2	20	<9.9	0.91	<3.5	541	0.52	2.9	2.1	18	189
150		38 23	20/02/2018		347	7.7	1.3	1.7	<141	504	4.9	31	396	1530	<75	0.3	2600	2.1	495	0.49	<0.064	0.71	7	13	2.8	88	<70	<3.7	3.3	<16	9.4	758	11	<59	85	4.3	68	16	6.2	22	11	0.7	<3.5	467	0.51	2.4	2	9.3	169
151		38 24	15/03/2018		311	8.4	2.1	1.8	<141	485	5.9	41	330	1950	<75	1.2	2670	2.5	585	0.55	0.16	0.93	7.5	14	2.9	127	<70	16	3.6	<16	12	751	8.3	<59	207	7.3	69	22	7	22	<9.9	2.4	4.2	541	0.36	3	2.4	38	242
152		38 25	27/03/2018	0	401	9.1	1.6	1.8	<141	488	5.3	36	386	2010	<75	0.56	2460	2.7	555	0.53	<0.064	0.84	6.8	25	3.6	115	<70	<3.7	3.7	<16	9.4	747	9.9	<59	161	5.2	74	18	6.2	20	16	1.5	<3.5	541	0.48	2.9	2.2	40	236
153		38 26	09/04/2018		375	9.7	1.3	1.9	<141	529	5.8	33	377	1880	<75	0.54	1710	2.6	704	0.49	0.074	0.7	6.6	20	3.4	200	<70	<3.7	3.5	<16	9.4	786	10	<59	114	3.8	64	19	6.5	23	16	0.2	4.2	541	0.58	2.8	2.2	26	262
154		38 27	23/04/2018		358	8.7	2.1	1.8	<141	555	6.4	34	449	1880	<75	0.28	3170	2.9	674	0.47	<0.064	0.8	8.4	25	3.4	139	<70	<3.7	3.6	<16	17	676	14	<59	93	5.3	65	19	6.7	25	16	0.87	4.2	575	0.53	3	2.6	106	319
155		38 28	07/05/2018		377	8.5	2.5	1.8	<141	524	5.9	31	404	1910	<75	0.21	1220	2.7	650	0.43	<0.064	0.86	6.7	54	3.3	171	<70	<3.7	3.6	<16	9.4	657	10	<59	119	5.3	50	16	7.2	20	11	0.72	<3.5	523	0.55	2.9	2.6	39	226
156		38 29	22/05/2018		379	7.6	2.2	1.9	<141	430	6.3	34	394	1970	<75	0.6	1690	4.1	490	0.43	<0.064	0.9	7.7	91	3.6	115	<70	<3.7	3.6	<16	9.4	776	7.8	<59	117	5.6	48	17	7.8	16	21	1.4	<3.5	505	0.57	3.1	2.7	63	160
157		38 30	11/06/2018	+1	319	9.4	2.3	2.1	<141	434	7.8	38	303	1600	<75	1.3	1830	4.4	530	0.47	0.074	0.83	30	191	3.2	181	<70	<3.7	3.7	<16	25	551	8.3	<59	235	5.6	32	19	26	14	16	<0.028	4.2	505	0.58	3.1	2.1	61	252
158	110-006	39 1	23/11/2016		308	1.6	1.8	1.9	<141	697	8	23	396	1250	<75	4.9	1730	9.5	1190	0.62	0.64	1.4	28	161	3.5	115	<70	71	3.3	<16	20	636	68	<59	119	5.1	24	37	12	17	16	3.2	15	541	0.79	2.2	3.4	7.8	53
159		39 2	07/12/2016		363	2	1.6	1.8	<141	603	7	22	327	1590	<75	11	2190	9	1160	0.56	0.94	1.4	22	40	2.5	161	<70	136	3.3	<16	22	743	69	<59	109	5.2	27	25	11	15	11	1.9	22	705	0.67	2	2.6	6.3	53
160		39 3	21/12/2016		371	2.4	1.6	1.8	<141	640	5.9	24	385	1600	<75	9.3	2250	6.5	1290	0.78	1.3	1.6	21	161	3.5	161	<70	191	3.6	<16	20	674	71	<59	161	5.2	32	28	13	17	11	3.2	22	592	0.75	1.9	2.6	24	66
161		39 4	04/01/2017	+6	301	2.9	1.4	1.9	<141	708	6.9	27	415	1200	<75	9.8	2020	4.1	1440	0.51	1.2	1.3	28	248	2.7	161	<70	197	3.4	<16	35	743	67	<59	140	5.2	36	29	13	16	21	2.2	19	609	0.73	1.9	2.3	8.4	54
162		39 5	18/01/2017		324	3.2	1.4	1.8	<141	651	6.6	29	343	1450	<75	1.8	2510	4.2	1230	0.43	0.28	1.3	19	76	2.2	115	<70	31	3.4	<16	49	733	56	<59	140	5.7	36	25	12	16	26	1.8	8.5	558	0.65	1.7	2.6	5.5	55
163		39 6	01/02/2017		316	3.1	1.2	1.6	<141	592	5.7	25	340	1560	<75	5.4	1430	3.5	1300	0.49	0.69	1.1	18	22	2.7	218	<70	119	3.2	<16	49	745	57	<59	125	4.5	39	19	12	14	16	1.5	15	575	0.73	1.5	1.7	7.8	57
164		39 7	15/02/2017		339	4.1	1.7	2	<141	803	6.4	34	390	1700	<75	2.2	2600	3.9	1250	0.47	0.19	1.4	16	131	2.5	161	<70	25	3.3	<16	38	845	58	<59	166	6.8	35	28	11	17	13	2.2	8.5	575	0.71	1.8	2.4	8.7	54
165		39 8	01/03/2017	+5	331	3.8	1.4	1.9	<141	599	6.7	24	320	1940	<75	7.1	2590	4.1	1390	0.51	0.91	1.3	21	198	2.6	115	<70	123	3.5	<16	47	800	52	<59	119	4.5	62	24	12	24	11	1.4	15	541	0.72	1.6	1.8	3.9	51
166		39 9	15/03/2017		305	4.5	1.7	1.9	<141	593	6.1	26	333	1730	<75	4.9	3980	3.8	1150	0.51	0.78	1.4	21	111	2.4	161	<70	78	3.5	<16	51	753	49	<59	215	5.6	45	21	12	16	16	1.7	15	505	0.67	1.9	1.9	6.5	61
167		39 10	29/03/2017		281	3.5	1.2	2	<141	644	7.3	34	301	1440	102	9.9	2240	3.6	1100	1.4	4.8	1.2	23	55	2.3	139	<70	734	3.7	<16	40	785	53	<59	140	15	33	22	11	14	21	1.7	31	626	0.6	1.7	1.8	6.3	51
168		39 11	19/04/2017	+13	327	4.4	1.5	2.4	<141	632	7.3	29	463	2050	<75	4.5	2970	4.3	1220	0.7	0.7	1.4	28	170	2.9	200	<70	82	3.8	<16	19	906	49	<59	125	5	56	32	12	21	35	1.8	14	642	0.9	1.7	2	7.6	61
169	110-008	40 1	31/05/2017		420	3.6	2	1.2	<141	690	7.7	46	335	1700	<75	8.1	4780	1.9	1260	1.1	0.87	1.2	69	258	3.3	139	<70	208	3	<16	26	825	118	<59	114	8	21	30	8.8	13	11	1.9	34	705	0.44	2.3	1.5	21	202
170		40 2	21/06/2017		413	5.9	2.3	1.2	<141	620	6.4	40	320	1430	<75	5.4	4670	2	1110	1.1	0.83	1.3	45	278	2.8	127	<70	133	3.1	<16	29	970	69	<59	114	8.6	26	20	7.2	16	16	1.8	27	674	0.51	2.1	1.7	34	143
171		40 3	19/07/2017	+5	389	4.8	1.9	1.3	<141	717	5.2	47	318	1270	<75	8.3	3120	2.2	1150	1.1	2.4	1.5	33	290	3	181	<70	313	3.3	<16	30	906	50	<59	122	13	29	24	5.9	15	16	1.6	30	674	0.63	2.4	2.1	75	174
172		40 4	02/08/2017		382	5.1	1.9	1.4	<141	882	4.8	44	313	1240	<75	8	2700	2.1	1190	1.1	2.6	1.5	27	273	2.5	267	<70	410	3	<16	41	900	46	<59	119	18	37	21	6.5	14	11	1.6	23	674	0.51	2.2	1.7	48	182
173		40 5	16/08/2017		425	5.7	1.7	1.4	<141	705	5.3	40	387	1460	<75	2.4	3510	2.6	1190	0.78	<0.064	1.4	20	261	3	267	<70	4.7	3.3	<16	27	937	50	<59	119	7.4	39	25	6.1	16	11	1.6	7.4	794	0.7	2.4	2	37	164
174		40 6	30/08/2017		400	5.6	2	1.5	<141	707	5.2	49	381	1880	<75	5.7	4270	2.5	1350	0.82	0.63	1.4	37	404	2.7	200	<70	73	3.4	<16	40	1020	77	<59	174	7.2	42	27	8.2	15	16	1.5	20	674	0.66	2.1	1.7	86	171
175		40 7	13/09/2017	+5	509	5.2	1.9	1.5	<141	817	5.4	44	368	2230	<75	7.2	3020	3	1430	1.2	2.1	1.5	35	597	3	267	<70	248	3.5	<16	40	968	59	<59	228	13	38	22	8.5	15	11	1.5	30	705	0.64	2	1.7	80	195
176		40 8	27/09/2017		426	6	2	1.5	<141	809	4.5	40	358	1760	<75	4.7	3560	2.6	1370	1.1	1.3	1.3	29	546	2.9	235	<70	160	3.5	<16	37	955	52	<59	192	13	48	21	7.2	16	11	1.6	25	705	0.58	1.9	1.7	68	201
177		40 9	11/10/2017		442	5.3	1.6	1.3	<141	748	4.9	98	350	2200	<75	1.9	3120	2.8	1300	0.78	0.4	1.3	31	456	2.9	181	<70	52	3.3	<16	25	862	44	<59	253	8.1	43	21	7.4	16	11	1.6	14	609	0.56	1.9	1.6	81	223
178		40 10	25/10/2017		378	5.9	2.9	1.3	<141	674	5	44	303	2250	<75	2.9	3540	2.7	1130	0.66	0.38	1.5	31	683	3.1	191	<70	32	3.3	<16	37	758	42	<59	218	11	41	17	7	14	11	1.6	12	541	0.61	2.1	1.7	114	256
179		40 11	08/11/2017	+6	355	5.7	2.3	1.3	<141	657	4.5	34	303	1900	<75	3.5	3990	2.4	1450	0.66	0.62	1.4	29	778	3	181	<70	91	2.8	<16	30	701	44	<59	288	9.3	33	17	7	12	16	1.6	13	609	0.49	1.8	1.3	69	216
180	110-010	41 1	08/08/2017		327	3.4	1.8	2.1	<141	799	10	27	335	1530	<75	4.9	1060	2.6	931	0.35	0.096	1.3	22	87	3.2	102	<70	9.4	3.1	<16	25	698	78	<59	30	4.5	22	22	12	13	16	2	7.4	388	0.74	1.6	1.5	12	167
181		41 2	16/08/2017		338	3.3	1.9	2	<141	799	11	31	366	1600	110	7.6	1170	2.9	1040	0.35	<0.064	1.3	23	50	3.1	200	<70	6.2	3.3	<16	44	689	67	<59	38	4.4	23	22	10	14	<9.9	1.8	8.5	345	0.71	1.4	1.6	24	157
182		41 4	13/09/2017		335	3.8	1.7	1.9	<141	951	6.6	32	336	2260	<75	6.7	1030	3.2	1430	0.39	0.71	1.2	44	61	3.2	<79	<70	136	3.7	<16	152	597	59	<59	56	6	20	20	11	12	11	1.8	11	300	0.78	1.6	1.7	27	122
183		41 5	27/09/2017	+9	328	4.2	1.8	2	<141	982	8.6	26	355	2170	80	7.4	896	3	1570	0.41	0.78	1.3	42	33	3.1	88	<70	94	3.2	<16	87	641	85	<59	56	6	34	20	12	16	16	1.8	12	345	0.86	1.5	1.7	18	205
184	112-002	42 1	26/07/2016	currently not evaluable: 3 samples (27, 28, 29) before progress requested	420	1.1	5.2	1.6	<141	575	17	59	396	1440	<75	2.5	4960	0.49	1780	0.72	0.4	1.6	116	187	2.2	<79	<70	113	2.3	<16	13	536	101	<59	212	11	13	31	14	7.5	11	15	16	674	0.19	7.4	1.4	201	483
185		42 2	28/07/2016		366	0.98	5.8	1.4	<141	573	18	49	343	1150	80	6.8	2460	0.31	2040	0.82	0.99	1.4	121	279	2.2	<79	<70	260	2.2	<16	12	513	92	<59	258	12	14	27	16	8.2	16	8.5	22	541	0.19	6.4	1.2	56	423
186		42 3	11/08/2016		359	1.6	4.6	1.7	<141	603	5.7	42	351	1250	80	5.4	3090	0.45	1550	0.47	1.5	1.4	75	219	2	139	<70	283	2.3	<16	15	519	47	<59	323	9.5	21	21	8.6	10	26	12	14	505	0.2	6.9	1.2	13	294
187		42 4	25/08/2016		354	1.5	2.4	1.7	<141	738	4.1	36	348	1320	<75	5.9	2920	0.54	1450	0.43	0.76	1.2	49	188	1.8	139	<70	151	1.6	<16	15	496	33	<59	1170	8.2	26	18	9.4	12	11	8.5	6.3	448	0.29	6.6	1.3	19	210
188		42 5	08/09/2016		384	1.6	2	1.8	<141	737	4	33	375	1530	<75	1.8	1070	0.62	1390	0.35	0.21	1.2	29	108	1.5	127	<70	24	1.7	<16	22	508	27	<59	864	5.4	24	17	7.8	14	11	9	5.3	429	0.25	6.5	1.5	21	173
189		42 6	22/09/2016	-3	389	2	2.3	2	<141	835	4.4	32	393	1810	<75	3	2470	0.66	1270	0.47	0.29	1.3	40	96	2	88	<70	33	2	<16	22	594	25	<59	828	6.6	32	20	10	14	11	9.5	3.7	467	0.32	6.9	1.5	34	191
190		42 7	06/10/2016		393	2.3	1.8	1.8	<141	782	3.8	34	329	1780	<75	4.4	3000	0.62	1090	0.47	0.66	1.1	33	94	1.7	218	<70	72	2	<16	20	598	20	<59	954	5.5	32	18	10	14	11	7.7	5.3	467	0.31	6.5	1.5	30	176
191		42 8	20/10/2016		478	2.4	1.8	1.7	<141	859	4.1	38	366	1990	<75	3	2180	1	1070	0.51	0.35	1.1	34	65	2.5	181	<70	43	2.4	<16	20	717	21	<59	756	5.1	44	17	7.8	17	11	6	6.9	505	0.38	6.3	1.3	14	178
192		42 9	03/11/2016		460	2.5	1.8	2	<141	902	4.4	29	363	2360	<75	3.9	2530	0.88	1460	0.62	0.76	1.1	28	69	2.1	218	<70	124	2.3	<16	22	597	23	<59	715	6.3	48	18	8.5	17	11	6.2	7.4	505	0.33	6.4	1.4	25	225
193		42 10	17/11/2016	-7	407	2.7	1.8	1.8	<141	741	4	33	361	1610	<75	5.4	1900	0.56	1270	0.51	1.1	1.1	25	57	2.9	161	<70	219	2.5	<16	17	663	23	<59	810	5.6	44	15	7.5	17	16	5.6	7.4	429	0.36	6.5	1.4	16	205
194		42 11	01/12/2016		414	2.6	2	1.9	<141	771	4.7	33	418	2220	<75	4.1	2300	0.76	1590	0.51	0.43	1.4	27	89	2.6	200	<70	71	2.6	<16	22	669	26	<59	535	5.2	44	15	8.4	17	11	6.1	6.3	558	0.33	7.3	1.6	43	249
195		42 12	15/12/2016		484	2.7	1.6	2.1	<141	622	4	32	337	2600	80	5.8	2360	1.1	1450	0.47	0.44	1	19	127	2.6	181	<70	24	2.4	<16	30	708	18	<59	544	3.9	42	12	7.6	15	11	4.5	8.5	505	0.37	6.3	1.5	28	187
196		42 13	29/12/2016		456	2.5	1.6	2.1	<141	668	4.1	28	328	2750	<75	1.6	1340	0.93	1570	0.49	0.25	1.1	24	61	2.7	200	<70	30	2.4	<16	25	653	18	<59	401	4.7	43	12	7.7	15	11	4.6	6.3	467	0.34	6.6	1.6	53	184
197		42 14	12/01/2017	-7	458	2.6	1.7	1.8	<141	722	4.7	29	336	2690	<75	1.6	1780	0.99	1580	0.51	0.23	1.1	23	43	2.5	139	<70	44	2.5	<16	30	625	18	<59	372	5.8	45	11	7.1	18	11	4.5	4.2	575	0.34	6.5	1.6	69	246
198		42 15	26/01/2017		437	3	1.8	2.2	<141	967	5.4	34	416	2100	80	3.1	2180	1.1	1970	0.74	0.57	1.1	37	116	3.2	200	<70	57	2.7	<16	40	707	19	<59	473	5.3	45	15	8.1	15	13	5	5.3	642	0.36	8.2	1.6	45	291
199		42 16	09/02/2017		414	2.6	1.6	1.9	<141	796	5.2	37	362	2670	<75	3.4	1860	0.95	1490	0.85	0.99	0.98	37	67	2.5	181	<70	121	2.5	<16	44	566	15	<59	367	5.2	47	13	8.9	16	11	4.2	7.4	505	0.32	7.7	1.6	50	233
200		42 17	23/02/2017		447	2.6	1.6	2.1	<141	844	5.2	35	362	4270	<75	3.5	2340	1.3	1590	0.62	0.71	1	35	41	3	235	<70	91	2.5	<16	40	644	17	<59	413	5.4	53	12	7.9	16	21	4.4	6.3	541	0.34	9	1.5	14	303
201		42 18	09/03/2017	-7	409	2.8	1.6	1.9	<141	780	5.1	35	404	5010	<75	2.7	2390	1.4	1740	0.55	0.5	0.93	33	43	2.4	200	<70	58	2.5	<16	30	616	18	<59	306	5.4	60	11	7.5	15	<9.9	3.9	7.4	541	0.29	9.2	1.3	55	328
202		42 19	23/03/2017		431	3.2	2.1	1.9	<141	835	6.1	30	339	6460	95	1.7	2150	1.1	1690	0.55	0.29	1.3	30	47	2.5	227	<70	53	2.6	<16	40	685	19	<59	391	8.1	52	11	7.5	17	11	4.9	6.3	575	0.34	12	1.6	13	257
203		42 20	06/04/2017		383	4.2	2.1	2	<141	859	7	36	391	7510	<75	1.2	2480	0.93	1690	0.58	0.26	1.2	29	61	2.6	218	<70	43	2.4	<16	41	621	19	<59	478	6.3	53	13	7.8	18	16	4.5	6.3	505	0.35	12	1.9	59	319
204		42 21	20/04/2017	+7	416	2.9	2.3	2.1	<141	800	6	34	446	7280	<75	0.77	2440	0.93	1750	0.51	0.14	1.2	17	43	2.7	181	<70	17	2.4	<16	27	550	20	<59	308	7.2	48	13	7.7	16	21	4.7	<3.5	505	0.34	13	1.9	12	281
205		42 22	04/05/2017		454	3.2	2.2	1.9	<141	840	5.7	32	339	10000	<75	0.55	2170	1.2	1730	0.55	0.16	1.1	15	41	2.7	200	<70	14	2.5	<16	42	534	19	<59	347	7.1	50	11	7.9	16	16	4.2	5.3	505	0.31	11	1.8	59	301
206		42 23	18/05/2017		408	3.3	1.7	2	<141	788	5.4	33	349	8780	<75	0.49	2320	0.97	1460	0.51	0.21	0.96	17	53	2.6	235	<70	20	2.3	<16	47	550	20	<59	318	6.5	48	10	8	14	18	3.9	<3.5	541	0.3	10	1.4	30	362
207		42 24	08/06/2017		427	3.2	1.9	1.9	<141	620	5.4	27	382	9970	<75	0.87	1960	1.1	1640	0.43	0.11	0.97	20	64	2.4	191	<70	25	2.3	<16	22	651	24	<59	340	6	45	10	7	16	11	4.3	4.2	575	0.3	9.3	1.5	60	263
208		42 25	15/06/2017	+7	385	3.2	2.1	2.2	<141	698	5.3	29	422	9960	<75	1.5	2090	0.93	1650	0.58	0.31	1.1	25	71	2.4	181	<70	46	2.2	<16	25	663	21	<59	220	8.6	71	11	8.5	17	18	4.9	4.2	609	0.38	11	1.5	34	348
209		42 26	29/06/2017		351	3.4	2	2.3	<141	644	5.7	28	349	9400	<75	1.5	2600	0.8	1740	0.39	0.21	1.2	36	91	2.3	181	<70	34	2.4	<16	27	556	16	<59	278	7.1	57	9.5	9.3	13	16	5.8	5.3	505	0.29	11	1.5	35	289
210	113-002	43 1	07/07/2016	not evaluable, no target leasions after RECIST 1.1	341	3.2	1.5	1.4	<141	876	6	28	417	1030	<75	1.4	2370	0.76	515	0.47	0.19	0.9	19	158	2.4	<79	<70	37	3	<16	6.7	605	54	<59	161	5.2	22	28	11	16	21	2.2	5.3	505	0.32	1.8	2	23	193
211		43 2	08/07/2016		363	3.1	1.9	1.6	<141	977	4.9	31	433	947	<75	1.5	2230	0.8	485	0.43	0.14	0.99	15	93	2.5	<79	<70	32	3	<16	9.4	718	40	<59	161	6.5	20	34	8.2	16	26	2.6	4.2	467	0.38	2	2.1	9.3	226
212		43 3	22/07/2016		351	4.5	1.5	1.5	<141	1080	3.8	35	399	1010	<75	1.3	2580	0.75	565	0.39	0.16	0.85	21	51	2.6	<79	<70	29	3.1	<16	15	569	55	<59	140	4.3	20	30	12	17	11	1.8	5.3	505	0.29	2.2	1.9	18	213
213		43 4	08/08/2016		374	4.9	1.2	1.8	<141	1180	3.9	40	432	1160	<75	0.89	3190	0.83	459	0.62	0.21	0.77	20	13	3.3	88	<70	41	3.1	<16	12	676	48	<59	135	4.2	21	28	11	19	11	1.2	6.3	541	0.39	2.1	1.8	27	218
214		43 5	23/08/2016		407	4.8	1.5	1.8	<141	1150	4.4	38	460	1250	<75	0.55	2780	1	545	0.64	0.096	1.1	17	15	3	<79	<70	13	3.2	<16	6.7	761	38	<59	132	5.3	26	30	11	18	21	1.5	4.2	642	0.48	2.4	1.9	12	141
215		43 6	06/09/2016		416	4.5	2	1.9	<141	958	4.6	41	446	1460	<75	1.3	3370	1	674	0.55	0.23	1.2	21	18	3.2	115	<70	40	3.7	<16	12	754	40	<59	197	5.9	30	38	13	26	31	1.4	5.3	674	0.44	2.7	2.2	24	148
216		43 7	20/09/2016		484	4.6	1.5	1.8	<141	1460	4.1	39	487	1550	<75	1.2	3270	1.1	645	0.53	0.16	1	30	650	2.9	115	<70	27	3.5	<16	17	700	36	<59	243	4.1	37	35	21	23	16	0.97	5.3	575	0.5	2.4	1.9	24	188
217		43 8	04/10/2016		507	5.8	2.1	1.5	<141	1960	3.9	42	438	1430	<75	0.78	4240	1.4	650	0.85	0.16	1.3	18	40	3.9	<79	<70	41	3.4	<16	9.8	788	40	<59	266	6.4	45	36	15	28	<9.9	0.92	7.7	479	0.7	2.5	1.9	34	156
218		43 9	18/10/2016		548	6	2.3	1.6	<141	1670	3.1	38	383	1810	<75	0.56	4520	1.3	568	0.8	0.13	1.2	16	13	4.4	<79	<70	35	3.6	<16	24	778	35	<59	228	6.3	55	28	13	27	12	0.84	5.2	416	0.79	2.4	1.7	46	141
219		43 10	28/10/2016		536	5.9	2.3	2.2	<141	1780	3	39	390	1910	<75	0.63	3860	1.6	772	0.76	0.13	1.3	17	12	4	110	<70	45	3.5	<16	13	819	42	<59	336	6.9	62	24	14	25	12	0.58	4.7	583	0.8	2.4	1.8	5.5	142
220	113-005	44 1	not evaluable, long therapy holidays before progress		423	7.7	2.1	2.4	<141	777	7.3	34	421	1120	<75	2.4	3560	2	988	0.71	0.2	1.5	29	85	3.8	<79	<70	54	3.5	<16	24	921	40	<59	43	6.7	39	27	11	21	<9.9	2.9	4.5	569	0.61	4.5	1.6	14	178
221		44 2			428	7.9	1.6	2.2	<141	857	6.4	33	400	1120	<75	1.8	3950	2.4	1050	0.69	0.18	1.3	26	77	4.9	<79	<70	58	3.4	<16	19	916	38	<59	31	6	40	26	10	20	<9.9	1.9	7.6	448	0.72	4.1	1.3	11	131
222		44 3			366	9.1	1.3	2	<141	907	6.3	32	349	1050	<75	2.5	4390	2.4	1170	0.59	0.18	1.2	23	32	4.7	89	<70	57	3.5	<16	27	1100	35	<59	31	4.4	43	22	13	23	16	1.5	5.5	509	0.68	3.6	1.4	24	136
223		44 4			397	9.3	1.5	2	<141	1060	6.9	39	417	900	<75	1.8	4070	2.3	833	0.71	0.18	1.4	21	36	3.4	89	<70	32	3.3	<16	37	758	31	<59	31	5.4	42	22	13	21	<9.9	1.9	6.5	479	0.54	3.6	1.3	9.3	106
224		44 5			382	9.4	1.7	1.9	<141	1290	9.2	32	409	1080	<75	1.3	3040	2.1	1380	0.52	0.086	1.4	23	54	3.1	89	<70	24	3.5	<16	35	649	29	<59	46	6.5	42	27	15	23	42	1.6	3.5	416	0.47	3.2	1.1	8.1	206
225		44 6			415	9.5	1.7	2.4	<141	1080	5.5	35	397	1150	<75	2.3	3200	2.1	1040	0.71	0.17	1.4	19	56	3.7	146	<70	100	3.4	<16	27	1130	29	<59	19	5.6	50	20	12	26	<9.9	2	6.7	509	0.62	4	1.2	23	145
226		44 7			391	9.9	1.5	2.1	<141	928	5.8	33	402	1070	<75	2.5	3770	1.9	858	0.76	0.28	1.4	17	27	4	89	<70	149	3.5	<16	24	974	25	<59	25	5.8	44	20	11	23	<9.9	1.8	8.7	509	0.73	3.8	1.3	19	116
227		44 8			414	9.3	1.6	2.3	<141	1080	6.3	38	407	1120	<75	2	3070	2.4	1020	0.46	0.11	1.3	18	27	3.9	129	<70	296	3.7	<16	24	920	26	<59	31	5.2	52	21	12	22	12	1.9	11	448	0.63	3.4	1.1	9.6	137
228		44 9			446	10	1.4	1.9	<141	894	6.3	38	355	1090	<75	3.6	3560	2.7	1540	0.71	0.4	1.3	16	38	3.2	129	<70	62	3.6	<16	58	915	24	<59	37	4.9	51	19	12	19	<9.9	1.5	6	525	0.52	3.5	1.3	13	98
229		44 10			360	10	1.5	2	<141	1080	7.2	37	463	1120	<75	1.9	4500	2.3	1190	0.57	0.2	1.4	18	42	3.5	110	<70	49	3.8	<16	58	866	31	<59	60	4.9	75	22	13	21	<9.9	1.6	5.5	509	0.65	3.1	0.91	43	165
230		44 11			449	9.6	1.2	2.7	<141	689	7.6	33	417	1540	<75	1.4	4490	2.7	853	0.76	0.18	1.2	15	39	4.6	<79	<70	35	3.8	<16	35	914	26	<59	13	4.6	40	20	10	21	<9.9	1.3	7.6	509	0.68	3.7	1.3	16	155
231		44 12			439	9.9	1.3	2.7	<141	725	8.4	36	350	1350	<75	1.4	4470	2.9	808	0.8	0.13	1.2	21	12	4	<79	<70	38	3.6	<16	30	998	30	<59	25	5	62	18	11	22	<9.9	1.3	5.5	569	0.56	3.6	1.3	31	154
232		44 13			404	11	1.2	2.4	<141	1190	8	38	372	903	<75	1.9	3870	2.1	1300	0.66	0.19	1.4	18	11	3.8	89	<70	39	3.8	<16	43	911	30	<59	31	5.4	83	19	12	25	<9.9	1.7	5.5	585	0.59	4	1.3	30	162
233		44 14			343	14	1.5	2.2	<141	1020	7.9	34	417	1010	<75	1.8	3680	2	1350	0.62	0.32	1.1	18	53	4.2	89	<70	68	3.9	<16	48	893	33	<59	48	5	93	19	15	24	16	1.3	6.7	463	0.68	3	0.94	32	193
234		44 15			366	14	1.5	2.1	<141	1510	7.8	36	414	1170	84	2	4450	1.5	1130	0.69	0.18	1.1	19	25	3.8	<79	<70	74	3.5	<16	62	716	34	<59	66	5.3	69	19	14	21	20	1.2	6.7	448	0.7	2.6	0.88	34	282
235		44 16			347	17	2.4	2.4	<141	1640	6.8	37	552	1170	99	3.6	4450	1.6	1410	0.62	0.37	1.4	18	12	3.7	163	<70	129	3.6	<16	60	505	29	<59	37	6.6	105	19	11	31	20	1.5	7.7	479	0.61	3.4	1.3	12	215
236		44 17			424	11	1.6	2.9	<141	943	5.7	29	384	1400	<75	1.5	4190	1.9	1000	0.76	0.16	1.2	14	24	3.7	89	<70	26	3.4	<16	27	610	29	<59	25	6.3	59	16	12	24	<9.9	1.5	5	539	0.61	3.2	1.1	13	173
237		44 18			466	13	2.6	2.8	<141	1030	5.5	37	329	1520	<75	1.2	4340	2.6	1250	0.66	0.086	1.8	16	67	4.1	110	<70	27	3.9	<16	35	614	27	<59	43	4.8	81	17	13	27	<9.9	0.75	4.5	509	0.55	2.6	1.3	18	137
238		44 19			419	13	1.3	2.5	<141	1200	6.5	32	350	1300	<75	1.3	3990	2.1	1230	0.76	0.18	1.3	20	<6.8	4.1	89	<70	43	3.7	<16	58	703	34	<59	19	6.2	60	16	12	24	12	1.5	6.5	525	0.67	3.9	1.3	44	246
239		44 20			410	11	1.3	2.5	<141	842	6.6	25	349	1190	<75	2.1	3250	2	1310	0.69	0.23	1.2	14	8.4	3.7	129	<70	58	3.7	<16	47	879	27	<59	<12	5.4	110	15	8.6	27	<9.9	1.7	7.6	479	0.6	2.9	1.1	30	135
240		44 21			291	13	1.6	2.7	<141	1230	6.4	43	457	929	167	3.2	3570	2.1	1060	0.66	0.31	1.5	18	89	4	207	<70	83	3.7	<16	51	901	30	<59	37	6	91	19	13	32	20	1.6	6.5	626	0.68	3	1	8.2	141
241		44 22			414	13	1.6	2.6	<141	908	5.9	40	357	1630	<75	2.9	5570	2	1400	0.85	0.3	1.4	21	11	3.9	163	<70	79	3.6	<16	24	995	24	<59	25	6.1	100	16	10	29	<9.9	1.4	7.1	640	0.64	2.9	1.1	17	147
242		44 23			411	13	1.3	2.4	<141	797	6.3	33	395	1330	<75	2.2	4760	1.9	1080	0.71	0.23	1.2	17	9.6	3.6	110	<70	39	3.6	<16	48	976	25	<59	31	5.2	79	18	11	26	<9.9	1.3	6.5	569	0.64	2.7	1	18	149
243	114-001	45 1	29/06/2016		315	8.5	3.6	1.4	<141	827	9.7	35	325	3470	<75	3.8	3470	1.1	1200	1.1	0.95	1.8	19	288	4.3	<79	<70	83	3	<16	27	593	53	<59	179	7.6	39	32	18	14	16	11	9.8	448	0.36	3.4	1.3	9.2	171
244		45 2	05/07/2016		357	7.7	3.1	1.2	<141	656	7.1	41	301	3080	<75	5.9	2890	1	998	1.3	1.4	1.5	23	222	4	<79	<70	205	2.6	<16	21	485	35	<59	131	9.7	28	30	18	12	38	8.5	12	281	0.32	3.2	1.4	21	133
245		45 3	19/07/2016		340	11	2.7	1.2	<141	975	6.6	38	321	2390	<75	5	4280	1.2	1200	0.9	1.1	1.3	22	116	4.1	<79	<70	175	3.1	<16	35	602	87	<59	146	8.8	46	23	16	15	20	7.2	13	432	0.37	2.6	1.3	104	224
246		45 4	02/08/2016		380	12	2.5	1.2	<141	1020	6.6	39	346	2790	<75	2.3	3460	1.3	1130	0.8	0.59	1.3	14	37	4.6	<79	<70	61	3.3	<16	66	603	63	<59	131	7.3	61	23	14	15	16	5.9	7.6	383	0.42	2.3	0.98	77	233
247		45 5	16/08/2016		440	14	1.9	1.2	<141	956	6.1	36	386	2480	<75	14	3210	1.4	1120	1.1	1.5	1.2	23	31	4.4	193	<70	437	3.2	<16	35	583	68	<59	60	7.4	56	19	13	18	25	2	14	416	0.47	2.6	1.3	81	195
248		45 6	29/08/2016	-5	357	14	2.5	1.4	<141	1120	6.9	43	449	1990	<75	3.6	4000	0.86	1030	0.99	0.54	1.4	17	28	4.3	<79	<70	49	3.4	<16	41	485	68	<59	68	7.1	81	27	19	20	<9.9	3.6	7.1	448	0.54	2.9	1.2	133	225
249		45 7	12/09/2016		404	15	2.6	1.3	<141	1080	7	39	384	2280	<75	3.7	3430	0.99	1380	0.85	0.69	1.6	16	28	4.9	<79	<70	57	3.7	<16	30	633	56	<59	48	6.8	125	21	18	25	14	3.7	7.6	448	0.6	3.3	1.2	95	168
250		45 8	26/09/2016		382	15	2	1.3	<141	829	6.7	33	338	2050	<75	2.5	3030	1.1	813	0.66	0.39	1.3	12	16	4.1	110	<70	33	3.5	<16	58	611	55	<59	60	5.1	111	18	16	18	<9.9	1.2	6.5	416	0.57	2.6	1.1	53	238
251		45 9	11/10/2016		381	17	1.2	1.5	<141	705	6.7	39	364	2240	<75	2.8	4140	0.97	1260	0.99	0.58	1.3	14	16	5.3	89	<70	30	3.7	<16	21	620	55	<59	82	4.2	101	21	16	19	16	1.1	6.5	509	0.72	2.5	1	81	206
252		45 10	25/10/2016	-6	451	18	1.7	1.6	<141	891	7.7	40	350	2790	<75	3.9	4360	1	1020	0.94	0.56	1.1	13	15	5.6	129	<70	60	3.6	<16	35	597	47	<59	60	4.5	126	19	16	19	12	1.2	7.6	448	0.68	2.3	0.91	113	178
253		45 11	08/11/2016		350	20	1.2	1.7	<141	718	5.5	37	308	2320	<75	2	4500	1	1570	0.71	0.3	1.3	15	10	4.9	129	<70	34	3.6	<16	30	663	51	<59	71	4.1	99	19	19	16	16	1.2	5.5	383	0.7	2.2	0.94	117	169
254		45 12	22/11/2016		405	21	1.4	1.5	<141	778	5.4	42	344	2370	<75	1.6	4050	1	1220	0.87	0.28	1.5	14	13	4.3	89	<70	17	3.5	<16	48	637	43	<59	71	4.6	120	22	15	22	<9.9	0.91	7.1	383	0.61	2.3	1	46	154
255		45 13	06/12/2016	+8	459	20	1.2	1.2	<141	739	5.9	39	316	2930	<75	2.5	3520	1.2	1260	0.9	0.36	1.3	14	15	4.8	146	<70	39	3.5	<16	24	603	66	<59	54	5.2	113	22	19	22	12	0.9	5.5	416	0.72	2.1	0.88	36	150
256		45 14	03/01/2017		424	21	1.6	1.6	<141	760	5.6	48	337	3270	<75	7.9	4410	0.92	1200	1	0.92	1.2	15	13	4.2	146	<70	156	3.5	<16	26	767	44	<59	37	5.8	144	21	15	22	<9.9	1.7	11	448	0.65	2.2	1	23	145
257		45 15	17/01/2017		308	18	1.9	1.7	<141	844	5.7	39	392	3540	84	1.5	2870	0.81	1370	0.85	0.18	1.3	13	60	4.2	146	<70	20	3.2	<16	21	572	50	<59	51	5.7	112	24	18	19	29	1.5	3.5	383	0.55	2.1	0.81	30	149
258		45 16	24/01/2017		337	17	2.1	1.5	<141	687	4.5	44	315	2310	<75	3.9	2920	1.1	1210	1	1.4	1.3	16	12	3.2	110	<70	181	3.6	<16	30	788	50	<59	91	6.7	100	25	15	19	33	4.1	11	448	0.46	2.1	0.94	43	185
259		45 17	08/02/2017	0	426	13	1.5	1.4	<141	780	4.8	46	293	2510	<75	2.2	3090	1.1	1020	0.83	0.42	1.2	13	12	4.3	89	<70	41	3.4	<16	43	694	57	<59	71	5.4	98	22	18	17	16	1.9	6.5	383	0.54	2	0.68	111	176
260		45 18	21/02/2017		374	16	1.8	1.6	<141	927	6	44	366	2760	<75	2	4410	0.84	1150	0.92	0.23	1	16	7.1	3.5	110	<70	30	3.2	<16	48	637	47	<59	60	5.5	192	20	17	23	<9.9	1.1	6.5	448	0.57	1.9	0.75	24	175
261		45 19	07/03/2017		409	18	1.3	1.5	<141	875	5.5	40	349	2940	<75	3.3	3590	1.3	1220	0.94	0.52	1.1	14	9.6	4.1	146	<70	42	3.5	<16	27	702	58	<59	71	5.4	96	22	17	18	12	0.94	6.5	383	0.7	2	0.88	42	185
262		45 20	21/03/2017		374	16	1.5	1.4	<141	818	5.4	39	327	2720	<75	3.8	2820	1.1	833	0.9	0.45	1.2	14	18	3.6	129	<70	67	3.5	<16	35	695	52	<59	54	5.9	93	19	16	17	12	1.6	5.5	479	0.57	2.1	0.94	41	165
263		45 21	04/04/2017		386	15	1.9	1.4	<141	1050	5.5	48	340	3010	<75	2.7	3150	1.1	1060	0.99	0.47	1.3	14	20	3.6	110	<70	45	3.3	<16	33	663	64	<59	54	6.4	92	19	17	18	16	1.7	5.5	448	0.57	2.3	1	48	212
264		45 22	18/04/2017	-5	377	17	2.2	1.4	<141	1110	5.2	45	412	5100	<75	2.2	3450	1.2	1190	0.8	0.45	1.4	15	23	3.7	89	<70	45	3.6	<16	47	601	63	<59	37	7.5	118	24	19	19	16	1.7	5.5	383	0.57	2.3	1.1	58	237
265		45 23	02/05/2017		342	15	1.7	1.3	<141	683	5.2	47	376	6720	<75	2.3	3330	1.4	1030	0.99	0.57	1.4	17	27	2.9	<79	<70	49	3.6	<16	42	602	71	<59	93	8.1	38	24	19	7.9	33	2.6	5.5	383	0.54	2.4	1.1	44	157
266		45 24	16/05/2017		372	14	2	1.2	<141	1190	5.8	54	316	5320	<75	2.4	3430	1.8	1360	1.2	0.59	1.2	20	35	3.2	<79	<70	55	3.4	<16	24	643	88	<59	93	6.8	134	19	19	23	12	3	6.5	400	0.51	2.2	0.75	68	252
267		45 25	30/05/2017		329	14	2	1.2	<141	1170	4.2	47	340	2970	<75	2.4	4360	1.1	1180	0.62	0.39	1.2	17	29	3.6	89	<70	43	3.2	<16	56	571	73	<59	54	6.9	115	22	20	18	<9.9	3.2	6.5	416	0.53	2.4	0.94	46	253
268		45 26	13/06/2017	+1	410	14	1.9	1.3	<141	1060	5.4	49	287	3410	<75	2.9	4450	1.3	1160	0.8	0.59	1.3	20	40	3.1	<79	<70	82	3.4	<16	30	562	71	<59	71	7.2	101	16	18	17	16	4.6	6.5	416	0.49	2.6	0.98	77	235
269	114-005	46 1	31/05/2017		423	4	3.3	1.9	<141	588	29	48	311	1830	154	21	4060	5	4170	2.5	2.2	1.8	53	906	4	312	<70	1380	3	<16	19	421	73	<59	1130	8.3	19	38	17	11	12	6.1	39	914	0.6	4.4	3.4	47	325
270		46 2	19/06/2017		480	4.6	2	1.6	<141	579	21	38	265	2180	135	12	4360	5.4	2950	1.1	1.2	1.2	32	546	3.7	178	<70	761	2.9	<16	19	508	59	<59	701	6.7	33	32	14	13	16	4.6	19	350	0.37	3.5	2.5	60	292
271		46 3	03/07/2017		506	5.4	1.8	1.8	<141	633	17	40	309	2290	173	5.3	4750	5.2	2970	0.71	0.71	1.1	24	367	3.3	207	<70	172	2.7	<16	24	506	58	<59	682	4.7	39	31	13	17	51	4.2	8.7	350	0.34	3.1	2	72	265
272		46 4	17/07/2017		457	5.2	2.2	2.2	<141	710	18	35	346	1950	141	4	2970	3.8	2790	0.62	0.31	1.3	23	375	2.9	233	<70	69	2.5	<16	58	643	63	<59	851	6.1	47	33	2.9	13	78	3.8	4	416	0.28	3.3	2.4	61	261
273		46 5	31/07/2017	-7	453	6.5	2.1	1.8	<141	737	15	34	409	2540	154	2.7	3930	3	2710	0.85	0.65	1.3	26	198	3.5	245	<70	147	2.7	<16	46	630	60	<59	939	5.6	50	32	5.1	16	40	2.9	8.7	479	0.31	3.4	2.2	114	308
274		46 6	14/08/2017		496	7.5	2.2	2.4	<141	728	17	31	332	2580	224	3	4350	3	2080	0.85	0.37	1.4	24	117	3.4	178	<70	108	2.8	<16	42	717	71	<59	1180	5.6	36	30	8	12	25	2.9	7.6	448	0.28	3.2	2.2	109	294
275		46 7	28/08/2017		456	6.7	2.3	2.1	<141	719	16	36	318	2460	179	2.2	3790	2.9	2170	0.62	0.37	1.3	20	54	3.3	146	<70	74	2.9	<16	52	640	52	<59	943	6.4	32	32	5.2	12	87	3.3	4.5	383	0.27	3.9	2.3	92	246
276		46 8	04/09/2017		404	5.9	2.4	2.1	<141	533	13	38	305	2600	135	8.3	2310	2.7	2530	0.66	0.64	1.2	27	69	3.3	193	<70	299	2.5	<16	33	549	30	<59	670	7.9	39	30	5.4	10	31	3.9	9.8	383	0.26	3.3	2.4	76	180
277		46 9	18/09/2017		435	5.9	2	2	<141	691	13	37	301	3070	121	3.3	3370	2.8	2440	0.76	0.2	1.3	23	84	3.3	110	<70	143	2.7	<16	61	567	29	<59	730	6.2	42	29	7.8	12	42	3.1	5.5	383	0.28	3.2	2.2	113	248
278		46 10	02/10/2017	0	372	7	2.3	2.1	<141	662	15	41	314	2900	219	2.1	4870	2.3	1900	0.66	0.16	1.3	24	70	2.7	110	<70	111	3	<16	38	498	28	<59	814	6.6	38	28	9.8	11	65	3.4	6.5	333	0.25	3	2.1	126	272
279		46 11	16/10/2017		409	7.4	2.1	2.2	<141	661	13	36	312	2950	141	1.9	2890	2.9	2060	0.66	0.098	1.3	20	129	3.5	129	<70	42	2.6	<16	80	556	32	<59	720	6	41	26	9.1	12	29	2.7	5.5	350	0.29	3.1	2.2	79	218
280		46 12	30/10/2017		427	7.5	2.5	2.1	<141	721	12	34	342	2870	114	4	3360	3.4	2460	0.62	0.35	1.2	21	100	3.8	178	<70	121	2.8	<16	51	600	25	<59	859	6.3	53	30	6.5	13	25	2.7	6	448	0.35	3.2	2.3	73	246
281		46 13	13/11/2017	0	432	6.8	3.6	1.9	<141	732	15	41	308	3830	128	6	4290	3.2	2330	0.69	0.54	1.6	25	144	3.4	110	<70	222	3.2	<16	45	597	41	<59	670	7.3	76	28	12	15	12	2.9	8.7	416	0.32	3.7	2.7	72	277
282		46 14	20/11/2017		386	6.4	2.5	2.1	<141	532	12	33	320	3020	114	7.9	3740	3.2	2460	0.62	0.42	1.6	25	214	3	129	<70	218	2.7	<16	33	564	26	<59	608	7.8	54	28	11	14	25	3.6	12	350	0.27	3.7	2.6	77	205
283		46 15	04/12/2017		400	5.6	3	1.9	<141	495	11	47	274	4870	92	5.8	3030	3.4	1790	0.76	0.5	1.2	26	254	3.1	110	<70	165	2.7	<16	50	402	28	<59	862	8.6	35	27	13	9.7	20	4	6.5	316	0.26	3	2.1	54	193
284		46 16	18/12/2017	+17	423	5.7	2.6	1.9	<141	478	13	51	275	3600	114	4.7	3160	4.1	1910	0.62	0.29	1	28	249	3.3	<79	<70	119	2.7	<16	43	336	46	<59	1100	7.4	32	26	13	7.9	47	4.3	4.5	316	0.29	3.1	2.2	124	171
285	201-006	47 1	15/09/2016		262	0.87	1.2	1.2	<141	491	5.2	29	364	1160	<75	7	3680	2.7	833	0.52	0.84	1.3	6.2	324	5.1	146	<70	75	4.6	<16	13	1030	24	<59	354	4.6	15	33	7.5	17	<9.9	0.31	12	316	0.75	1.8	1.7	6.5	47
286		47 2	26/09/2016		278	0.92	1.3	1.1	<141	457	4.6	32	325	1050	<75	6.4	3410	2.7	711	0.48	0.52	1.2	8.4	932	5.3	220	<70	95	4.4	<16	9.8	1010	24	<59	268	4.5	12	28	9.8	16	<9.9	0.22	13	316	0.78	1.8	1.7	3.3	51
287		47 3	11/10/2016		300	1.1	1.2	1.1	<141	454	4.8	47	450	1650	<75	5	3130	3.2	1210	1.2	0.57	1.3	6.1	150	4.7	257	<70	76	5	<16	9.8	1440	25	<59	822	4.1	20	45	9.6	15	<9.9	0.34	11	539	0.97	1.4	1.5	5.9	53
288		47 4	25/10/2016		282	0.87	1.5	1.1	<141	696	4.2	42	455	1310	<75	4.7	2810	3	1030	0.66	0.58	1.6	8.6	126	4.3	280	<70	65	4.5	<16	19	1000	42	<59	604	7.2	33	48	9.7	20	12	0.38	7.1	383	0.67	1.8	2	5.9	90
289		47 5	08/11/2016		262	1	1.6	1.3	<141	679	3.2	40	416	1490	<75	2.4	2250	2.6	721	0.65	0.47	1.9	8	99	3.9	386	<70	84	5	<16	27	960	45	<59	569	8.5	23	39	9.8	19	<9.9	0.31	7.2	396	0.63	2.3	2.2	2.8	92
290		47 6	22/11/2016	-5	266	1.3	1.5	1.4	<141	712	2.9	41	479	1400	<75	2.2	1810	2.5	904	0.56	0.55	1.6	9.1	96	3.7	430	<70	84	5.1	<16	29	973	38	<59	744	8	27	39	9.4	22	<9.9	0.33	5.8	291	0.58	2.3	2.4	2.2	115
291		47 7	06/12/2016		242	1.7	1.7	1.4	<141	864	3.2	44	425	1250	<75	3.4	2400	2.5	991	0.61	1	1.9	7.9	99	4.1	451	<70	96	4.6	<16	36	952	39	<59	606	11	28	35	9.7	19	18	0.33	7.2	273	0.66	2.5	2.4	4.1	107
292		47 8	20/12/2016		301	1.4	1.6	1.4	<141	864	4.5	49	482	1640	<75	3.7	2520	2.7	1010	0.61	1.4	1.9	8.1	61	3.5	435	<70	126	4.5	<16	41	1060	27	<59	753	10	43	42	12	23	18	0.43	9.9	344	0.62	2.4	2.2	3.6	101
293		47 9	05/01/2017	0	251	1.5	1.5	1.4	<141	727	3.5	46	413	1530	82	3	9540	2.1	862	0.74	1	1.5	7.6	79	4.2	375	<70	104	4.1	<16	48	882	27	<59	791	7.7	37	32	11	18	23	0.44	4.5	361	0.68	1.8	1.8	11	94
294		47 10	19/01/2017		298	1.5	1.5	1.3	<141	792	2.8	40	370	2160	<75	2.3	15000	2.9	764	0.7	0.92	1.8	6.7	64	3.1	490	<70	115	4.7	<16	61	982	25	<59	869	8.1	46	39	9.1	21	13	0.52	7.2	291	0.59	2.1	2.2	5.7	120
295		47 11	03/02/2017		269	1.7	1.4	1.5	<141	639	3.5	43	360	1950	<75	3.6	11000	2.6	857	0.92	1.2	1.6	7.3	54	3.2	528	<70	162	4.5	<16	47	1210	25	<59	958	7.4	38	32	10	19	18	0.36	11	396	0.65	1.8	2	5.7	111
296		47 12	16/02/2017		279	2.1	1.9	1.5	<141	964	2.6	49	457	2220	<75	7.9	10900	3.4	1230	1.5	2.3	2.3	69	>16860	4.7	701	<70	236	4.7	<16	80	1450	19	144	2410	11	38	35	34	24	28	0.22	15	527	0.84	2.4	2.4	7.3	96
297		47 13	02/03/2017	0	251	1.6	1.7	1.5	<141	709	2.3	52	441	1640	<75	2	11300	2.6	996	1.4	0.7	2	7.8	75	4.2	550	<70	103	5	<16	53	1210	16	<59	1440	12	54	32	11	16	18	0.18	8.5	429	0.93	2.3	2.2	9.8	86
298		47 14	20/03/2017		270	2.3	1.9	1.5	<141	646	2.5	32	401	1710	<75	2.6	16000	3.1	1110	0.96	0.65	2.1	7.8	118	4.5	697	<70	118	5.6	<16	54	1180	20	<59	933	11	65	26	9.4	23	32	0.036	9.2	429	0.91	2.8	2.6	11	84
299		47 15	03/04/2017		267	2.1	2.2	1.5	<141	674	2.4	38	413	1820	<75	2.9	13500	2.8	941	1.1	1.2	2.2	8.4	142	4.2	490	<70	136	5.2	<16	69	1010	17	<59	1150	14	82	28	9	21	13	0.7	7.2	396	0.88	2.4	2.1	31	86
300		47 16	03/05/2017		250	1.7	1.2	1.6	<141	626	2.5	28	371	1440	<75	3.5	5520	3.4	932	0.74	0.47	1.8	8.7	345	4.8	605	<70	72	4.9	<16	22	1030	18	<59	273	10	48	32	10	22	18	0.11	8.5	327	0.82	2.4	2.2	29	88
301		47 17	16/05/2017	+3	235	1.6	1.2	1.7	<141	662	2.4	32	332	1160	<75	4.6	9570	2.6	749	1.1	0.8	1.3	6.4	292	4.5	419	<70	86	4.6	<16	24	1170	17	<59	279	6.6	41	23	8.1	23	<9.9	0.28	9.9	396	0.85	1.9	1.7	9.2	97
302	201-010	48 1	02/12/2016	currently not evaluable: 4 samples (28, 29, 30, 31) before progress requested	241	4.5	2.6	1.4	<141	837	11	34	408	1160	<75	10	3530	1.9	640	0.65	1.4	1.5	22	526	3.3	209	<70	206	4.3	<16	12	425	39	<59	262	12	18	27	7.3	16	11	4	15	361	0.6	3	3.3	6.6	259
303		48 2	12/12/2016		250	5.3	2.4	1.6	147	789	8	45	402	2700	<75	12	3980	2.7	857	1	2.8	1.4	31	449	3.3	164	<70	392	4.8	<16	14	474	29	<59	462	13	20	43	8.1	16	18	5.3	25	361	0.73	2.9	3.3	47	321
304		48 3	27/12/2016		251	5.8	3.5	1.5	<141	1270	5.9	42	376	1280	<75	5.6	2110	2.1	783	0.56	1.1	1.8	18	361	3	134	<70	140	4.1	<16	14	417	31	<59	417	16	31	29	8.7	25	21	6.2	9.9	396	0.53	2.7	3.3	29	344
305		48 4	11/01/2017		245	6.3	3.4	1.5	<141	832	5.1	34	380	1160	<75	5.2	2830	2.3	668	0.7	0.96	1.8	15	237	3.6	112	<70	106	4	<16	12	545	30	<59	361	11	20	22	8.3	15	13	3.1	7.2	361	0.6	2.8	4.2	22	168
306		48 5	25/01/2017		242	6.2	2.3	1.3	<141	1090	4.4	33	290	1430	<75	4.3	1890	1.9	697	0.83	1.7	1.5	13	61	2.4	<79	<70	165	4.3	<16	22	455	26	<59	691	16	24	20	7.5	14	<9.9	5.2	9.9	291	0.48	2.1	2.7	4.4	170
307		48 6	08/02/2017		248	6.3	1.4	1.5	<141	843	4.1	33	306	1050	<75	3.8	2850	1.8	527	0.65	0.96	1.2	12	19	3.6	154	<70	89	4.4	<16	29	621	22	<59	329	11	27	18	6.6	17	<9.9	2.4	9.9	255	0.73	1.8	2.9	7.1	235
308		48 7	22/02/2017		280	6.3	2.4	1.5	<141	918	4.3	38	353	1750	<75	4.9	1770	2.4	792	0.65	1.2	1.9	16	23	3	<79	<70	154	4.6	<16	17	437	22	<59	488	13	30	22	7.5	17	<9.9	3.9	8.5	219	0.68	2.4	3.3	3.7	131
309		48 8	08/03/2017		258	5.8	2.4	1.4	<141	1070	4.4	41	352	1580	<75	11	2520	1.9	726	0.67	2.4	2	17	48	2.3	241	<70	317	4.5	<16	27	474	23	<59	470	16	34	24	7.9	17	23	5.9	18	291	0.53	2.4	2.8	3.1	142
310		48 9	22/03/2017		264	7.5	1.5	1.7	<141	872	3.9	34	394	1630	<75	1.4	2780	2.7	692	0.56	0.17	1.5	11	28	3.4	<79	<70	14	4.3	<16	19	600	32	<59	436	7.7	35	25	10	18	<9.9	2.1	<3.5	379	0.64	2.2	3.2	8	156
311		48 10	05/04/2017		233	7.1	1.7	1.5	<141	820	3.6	36	342	1460	<75	1.1	2070	2.3	678	0.48	0.19	1.5	9.5	17	3.5	<79	<70	17	4.2	<16	31	496	23	<59	441	9.5	39	20	7	20	13	2.9	<3.5	219	0.7	1.9	2.2	6.2	132
312		48 11	19/04/2017		231	8.2	2.2	1.6	<141	947	4.5	37	429	1480	<75	3.5	2810	2.6	697	0.63	0.94	1.6	14	8.8	3.7	154	<70	89	4.5	<16	24	595	29	<59	356	10	52	23	7.8	23	13	2.5	5.8	361	0.84	2.2	3.2	13	195
313		48 12	03/05/2017		220	7.6	1.3	1.6	<141	844	3.3	36	366	1470	<75	1.7	1850	2.3	688	0.52	0.51	1.2	15	17	3.8	144	<70	34	4	<16	31	478	26	<59	301	6.2	32	22	7.6	20	23	1.2	3.9	429	0.71	1.8	2.1	4.9	186
314		48 13	17/05/2017		248	7.2	2.2	1.4	<141	790	3.4	35	356	1610	<75	1.2	2030	2.4	527	0.52	0.52	1.5	12	16	2.7	88	<70	22	4.2	<16	31	478	34	<59	713	9.4	23	22	7.4	16	<9.9	4.3	3.9	361	0.55	1.9	2.5	9.1	236
315		48 14	31/05/2017		231	6.8	1.8	1.4	<141	1100	3.4	33	357	2160	82	1.6	2670	2.4	848	0.61	0.83	1.2	12	109	3.4	134	<70	35	4	<16	48	517	45	<59	655	6.3	26	23	8.5	22	113	1.6	4.5	327	0.65	1.8	2.2	7.9	235
316		48 15	14/06/2017		221	7.6	1.7	1.6	<141	721	3.6	30	351	1760	<75	1.9	3610	2.2	688	0.65	0.76	1.1	14	82	3.4	154	<70	38	3.7	<16	52	529	32	<59	556	5.6	32	20	8.4	17	18	1.3	5.2	237	0.57	1.9	2.3	10	258
317		48 16	27/06/2017		253	8.9	1.7	1.7	<141	701	3.5	36	399	1750	<75	3.2	3300	2.6	668	0.83	0.95	1.3	13	35	3.4	134	<70	48	3.9	<16	43	574	27	<59	377	5.6	25	21	7.8	15	<9.9	1.5	4.5	446	0.71	2	2.4	9.8	234
318		48 17	11/07/2017		253	8.6	1.9	1.6	<141	829	4.4	32	334	2000	101	0.98	2890	2.8	644	0.65	0.55	1.2	12	27	4.3	173	<70	26	3.9	<16	50	498	26	<59	372	5.1	25	17	7.1	19	18	1	<3.5	327	0.78	2.1	2.2	15	277
319		48 18	18/07/2017		272	8	1.9	1.8	<141	985	4.3	37	328	2070	<75	2.8	2930	2.3	778	0.72	1.1	1.2	15	43	2.8	154	<70	70	4.3	<16	27	483	27	<59	296	6.8	42	18	8	22	13	1.7	5.8	429	0.65	2	2.4	5.4	215
320		48 19	01/08/2017		280	6.8	1.6	1.7	<141	917	3.1	36	357	1720	<75	3.4	1580	2.3	745	0.65	0.67	1.5	15	113	2.9	326	<70	81	4	<16	17	572	31	<59	161	6.9	32	20	7.4	22	13	1.7	4.5	396	0.55	2.3	2.3	4.6	181
321		48 20	16/08/2017		246	8.1	2	1.7	<141	592	3.5	41	374	1440	89	4.9	1700	2.4	610	0.65	0.96	1.5	17	35	3.3	241	<70	54	4.3	<16	9.1	526	33	<59	251	6.5	16	19	8.4	11	<9.9	1.4	7.2	396	0.72	2.4	2.9	7.9	141
322		48 21	30/08/2017		262	7.3	1.5	1.6	<141	694	3.5	39	423	1770	<75	7.6	2390	2.1	707	0.83	1.7	1.2	16	48	3.3	312	<70	111	4.2	<16	17	528	28	<59	222	6.2	30	22	7.7	16	<9.9	1.4	8.5	327	0.73	1.9	2.7	7.2	227
323		48 22	13/09/2017		217	7	1.6	1.6	<141	760	3.5	39	360	2070	<75	4.3	3460	2.2	697	0.81	1.3	1.2	19	30	2.7	134	<70	99	4.1	<16	19	475	34	<59	158	6.7	31	19	8.3	16	18	1.8	8.5	396	0.7	1.7	2.2	6.6	160
324		48 23	27/09/2017		231	6.1	1.9	1.5	<141	889	3.8	42	375	5680	<75	4.6	2560	3.5	820	1.3	2	1.3	22	14	2.5	173	<70	132	4.2	<16	34	396	28	<59	256	9.4	35	20	8.3	15	35	2.8	9.9	327	0.63	2	2.4	7.4	234
325		48 24	11/10/2017		196	6.5	2	1.5	<141	947	3.9	47	350	6820	<75	3.1	2860	5.6	630	1.3	1.6	1.2	24	24	2.5	88	<70	79	4.2	<16	30	377	29	<59	584	9.6	33	22	8.7	15	42	4.4	8.5	291	0.49	1.9	2.2	3.6	255
326		48 25	27/10/2017		221	6.5	2	1.6	<141	1010	5.1	48	296	4220	<75	7	3350	6.8	797	1.4	2.6	1.4	28	10	2.5	112	<70	152	4.1	<16	27	488	32	<59	420	8.6	27	19	9.5	18	32	3.4	15	327	0.62	2.1	2.3	17	265
327		48 26	10/11/2017		263	7.8	2	1.5	<141	837	4.8	47	342	3350	<75	2.2	3100	6.6	829	0.67	0.67	1.3	20	26	2.3	173	<70	52	4.1	<16	29	458	37	<59	307	8.6	30	20	9.3	12	18	2.3	5.8	361	0.61	2.2	2.7	4.6	241
328		48 27	24/11/2017		289	7.2	1.7	1.7	<141	738	3.9	38	401	2850	<75	2.7	2390	6.6	644	0.65	0.87	1.2	15	20	2.6	191	<70	61	4.1	<16	24	565	26	<59	182	7.8	29	22	11	15	28	1.7	7.9	361	0.66	1.7	2.2	4.1	190
329	203-001	49 1	17/05/2017		332	3.3	1.9	2	<141	1340	7.5	48	324	1050	<75	11	2290	1.3	483	0.61	0.19	1.3	21	1040	3.6	134	<70	31	3	<16	12	570	46	<59	472	8.3	19	23	8.4	17	<9.9	6.8	13	462	0.47	3.8	2.5	26	301
330		49 2	02/06/2017		350	4.4	1.9	1.9	<141	1400	6.9	37	359	1300	<75	1.2	3240	1.4	422	0.52	<0.064	1	13	645	3.5	112	<70	<3.7	3.1	<16	15	535	42	<59	869	7.9	27	20	7.4	15	13	6	<3.5	446	0.45	2.5	2.2	9.7	263
331		49 3	16/06/2017		335	4.2	1.9	2	<141	1320	5.8	42	324	990	<75	0.81	2380	1.1	392	0.65	<0.064	0.9	13	227	2.9	112	<70	3.8	3.2	<16	12	565	41	<59	662	7.2	21	17	7.1	12	<9.9	4.3	<3.5	429	0.48	2.3	2.5	22	307
332		49 4	30/06/2017		273	6.9	2.3	1.5	<141	1050	7.7	41	368	913	<75	0.34	3010	2.1	542	0.63	<0.064	0.86	18	51	2.7	134	<70	<3.7	2.9	<16	6.6	325	75	<59	1680	7.1	16	15	8.8	8.4	60	5.7	4.5	429	0.31	1.6	1.5	101	325
333		49 5	14/07/2017	0	248	11	1.8	1.6	<141	1910	12	53	411	662	<75	0.26	3450	0.83	581	0.56	<0.064	1	21	53	2.8	154	<70	<3.7	3.8	<16	14	450	113	<59	2340	9.4	17	18	9.1	9.7	60	6.9	<3.5	543	0.38	1.6	1.8	59	432
334		49 6	28/07/2017		304	13	1.9	1.8	<141	1710	7.7	61	360	1830	<75	0.53	4800	1.2	463	0.56	<0.064	1.1	15	23	2.5	271	<70	5.5	3.5	<16	31	557	79	<59	1160	8.6	42	15	9	12	42	5.8	<3.5	361	0.42	1.1	1.8	37	415
335		49 7	11/08/2017		332	9	2.1	1.9	<141	1570	6.7	44	334	1820	<75	0.57	3500	1.1	382	0.7	<0.064	1	16	20	2.8	249	<70	<3.7	3.3	<16	19	634	70	<59	1070	9.5	48	14	9.1	14	<9.9	4.5	<3.5	462	0.42	0.99	1.7	84	412
336		49 8	25/08/2017		391	8	1.9	2.2	<141	1880	7.1	46	501	2310	<75	0.55	4180	1.3	502	0.67	<0.064	1.1	19	25	3.6	191	<70	<3.7	3.7	<16	22	728	61	<59	655	13	81	21	9.3	18	13	3.9	5.8	495	0.56	1.2	2.1	153	446
337		49 9	07/09/2017	0	304	7.4	2.2	2	<141	1910	7.3	63	428	1340	<75	0.32	3170	0.86	371	0.83	<0.064	1.2	19	59	2.8	264	<70	<3.7	3.4	<16	18	546	58	<59	989	8.5	31	15	9.5	15	<9.9	5.5	4.5	495	0.39	0.95	1.8	85	319
338		49 10	22/09/2017		297	8.5	2	2	<141	1430	7	67	385	1750	<75	0.58	4430	0.96	392	0.74	<0.064	0.95	22	74	3.6	241	<70	7.2	3.6	<16	15	623	63	<59	1030	7.4	39	16	11	15	<9.9	4.2	3.9	396	0.43	0.79	1.9	131	473
339		49 11	06/10/2017		331	7.6	1.8	2.1	<141	1380	7.3	58	360	2090	<75	0.24	4120	1.2	377	0.56	<0.064	1.1	16	57	3.4	319	<70	<3.7	3.8	<16	19	599	47	<59	679	7	40	16	9.8	15	13	4.7	4.5	429	0.47	0.8	1.8	21	373
340		49 12	20/10/2017		373	8.4	2.1	2.1	147	1440	8.2	68	373	2200	<75	0.46	4680	1.3	606	0.72	<0.064	1.2	18	39	3.8	209	<70	<3.7	3.5	<16	14	636	43	59	874	9.1	52	15	10	16	<9.9	5.2	5.2	527	0.52	0.85	2.2	160	413
341		49 13	02/11/2017	0	343	7.6	1.8	2	<141	1660	7.1	47	288	2220	<75	0.5	2730	1.1	453	0.7	<0.064	0.88	15	21	3	285	<70	<3.7	3.5	<16	34	521	50	<59	706	6.6	62	13	8.6	18	<9.9	3.3	5.8	429	0.41	0.67	1.7	187	493
342		49 14	17/11/2017		359	7.7	1.6	1.9	<141	1470	7.4	56	392	2610	<75	0.5	5040	1.2	507	0.78	<0.064	0.93	15	31	3.3	241	<70	<3.7	4	<16	27	580	45	<59	897	7.4	43	16	9	16	<9.9	4.7	4.5	429	0.48	0.75	1.9	162	407
343		49 15	30/11/2017		327	7.7	1.6	2	<141	1610	6.9	65	408	1860	<75	0.34	3720	1.4	576	0.65	<0.064	0.91	19	42	3.1	397	<70	<3.7	3.8	<16	19	623	46	<59	946	5.9	45	16	9.4	17	<9.9	3.1	<3.5	495	0.51	0.68	1.7	145	388
344		49 16	15/12/2017	+14	349	5.8	1.8	1.9	<141	1660	7.8	55	422	2290	<75	0.2	4610	1.1	483	0.61	<0.064	0.91	16	37	3.1	326	<70	<3.7	3.5	<16	22	613	45	<59	730	7	67	15	8.2	18	<9.9	3.3	5.8	479	0.46	0.69	1.7	137	385
345	203-002	50 1	30/05/2017		282	3.6	2.6	2.5	<141	880	9.8	38	283	1160	<75	2.1	3780	4.4	562	0.77	0.08	1.4	12	312	3.1	<79	<70	9.8	2.9	<16	9.5	485	21	<59	21	9.9	16	23	9.5	14	<9.9	2	8.5	379	0.35	12	1.8	53	189
346		50 2	13/06/2017		284	4.3	2.4	2.5	<141	1120	6.5	35	327	1020	<75	1.3	4520	3.8	497	0.48	0.092	1.5	8.7	453	3.2	112	<70	5.5	2.9	<16	29	418	23	<59	30	9.5	28	19	8.6	15	<9.9	1.9	<3.5	361	0.35	13	1.8	44	186
347		50 3	27/06/2017		281	4.3	1.8	2.5	<141	1040	6.8	36	342	1300	<75	2.2	3850	3.7	644	0.48	0.068	1.4	8.3	287	3.6	209	<70	5.5	3.1	<16	24	485	33	<59	33	9.7	31	19	9.2	13	<9.9	1.5	<3.5	309	0.48	9.4	1.7	115	186
348		50 4	11/07/2017		330	5.6	1.6	2.6	<141	924	5.8	36	318	1630	<75	1.1	4240	4.4	591	0.48	<0.064	1.2	7.6	214	3.3	271	<70	3.8	3.2	<16	39	541	27	<59	27	5.5	30	19	8.7	15	<9.9	1.4	<3.5	291	0.47	8.4	1.5	22	129
349		50 5	25/07/2017	0	248	6.3	2.2	2.4	<141	1070	7.1	28	316	1960	<75	0.7	4440	4	659	0.48	0.092	1.3	6.6	113	3.5	88	<70	3.8	3.2	<16	34	484	29	<59	78	7.6	30	21	9.7	11	89	1.8	<3.5	255	0.53	6.9	1.3	82	167
350		50 6	08/08/2017		248	6.2	2.8	2.4	<141	1430	8.9	46	293	1510	107	0.58	3360	3.9	909	0.43	0.14	1.8	9.8	61	2.6	123	<70	8.9	2.9	<16	17	372	42	<59	170	11	35	18	9.3	19	51	2.2	<3.5	361	0.32	8.5	1.6	95	197
351		50 7	22/08/2017		272	7.1	1.8	2.4	<141	829	7.3	39	271	1920	<75	1.3	3300	3.8	562	0.39	0.092	1.2	7	33	2.8	191	<70	3.8	2.8	<16	44	466	38	<59	81	6.9	31	18	8.5	12	46	1.6	<3.5	291	0.38	6.4	1.3	64	139
352		50 8	05/09/2017		326	7	2.1	2.7	<141	1120	7.8	29	344	3580	89	1.1	4060	4.4	885	0.52	0.17	1.4	7.4	121	3.5	134	<70	5.5	3.1	<16	36	521	40	<59	205	8.5	44	26	10	14	23	1.6	<3.5	291	0.54	9.5	1.4	106	156
353		50 9	19/09/2017	0	293	6.8	2.2	2.5	<141	1150	8	33	375	2490	<75	0.73	5480	3.2	996	0.61	0.11	1.7	7.7	68	3.2	173	<70	<3.7	3.1	<16	31	503	40	<59	140	10	48	28	10	17	18	1.5	<3.5	361	0.5	8.7	1.7	125	215
354		50 10	03/10/2017		263	7	2	3	<141	958	8.3	35	311	2940	<75	0.41	4820	3.5	735	0.54	<0.064	1.3	7.6	34	3.8	191	<70	<3.7	3.3	<16	41	508	35	69	99	6.8	35	23	9.9	12	23	1.4	<3.5	291	0.52	8.4	1.6	110	197
355		50 11	17/10/2017		233	7.9	2.1	2.7	<141	849	9.4	30	307	3030	82	0.6	3630	3.8	601	0.65	0.17	1.4	9.8	16	3.6	<79	<70	8.9	3.1	<16	41	446	35	<59	87	7.1	30	20	12	11	109	1.4	<3.5	361	0.49	8	1.2	100	151
356		50 12	03/11/2017		282	6.7	2.3	2.5	<141	915	8.7	39	299	2070	<75	0.73	5320	4.3	764	0.56	0.068	1.7	9.9	18	3.5	112	<70	4.7	3.3	<16	6.6	414	61	<59	176	9.3	33	20	10	13	37	2	<3.5	327	0.34	9.9	1.2	92	182
357		50 13	17/11/2017	0	261	6.9	1.8	2.6	<141	987	11	35	325	2210	<75	0.43	4720	3.6	964	0.46	<0.064	1.1	11	8.8	3.3	191	<70	<3.7	3.3	<16	25	493	51	<59	152	7.1	47	17	11	14	28	1.5	<3.5	327	0.38	7.5	1.4	93	239
358		50 14	07/12/2017		292	11	2	2.8	<141	575	7.7	25	261	2640	<75	0.92	4090	3	512	0.56	0.12	1	7.6	11	3.8	154	<70	3.8	2.8	<16	14	386	31	69	30	7.9	32	17	10	13	<9.9	1.5	<3.5	361	0.46	7.8	1.4	96	184
359		50 15	21/12/2017		273	11	1.8	2.8	<141	603	9.2	33	273	2030	82	0.78	5420	3.1	773	0.7	0.17	0.75	10	10	4.1	154	<70	3.8	3.3	<16	22	489	34	<59	45	6.1	41	17	11	13	18	1.2	<3.5	344	0.51	6.3	1.2	136	178
360		50 16	04/01/2018		294	8.8	1.6	3	<141	650	8.3	31	240	2480	<75	0.91	5930	3.3	659	0.59	0.092	0.94	8.2	8.8	3.9	134	<70	<3.7	3.2	<16	17	433	37	<59	48	7.5	38	16	10	13	18	1.2	<3.5	396	0.46	6.3	1.2	78	173
361		50 17	18/01/2018	-7	291	11	2.5	2.5	<141	729	10	31	379	1860	133	0.79	3880	3	834	0.71	<0.064	0.96	11	17	4	204	89	<3.7	2.9	<16	46	645	36	69	46	7.1	51	20	13	20	17	1.4	4.1	548	0.66	6.2	1.6	90	272
362		50 18	01/02/2018		347	14	2.3	2.7	<141	669	13	35	335	2710	109	1.1	4250	3.4	991	0.63	<0.064	0.76	11	26	5.1	186	89	4.5	3.3	<16	95	529	37	<59	34	4.6	67	17	12	20	25	1.2	5.9	511	0.81	6.2	1.7	123	287
363		50 19	21/02/2018		363	14	2.7	2.6	<141	499	13	29	307	2410	101	1.8	3100	3.6	692	0.63	0.13	0.69	10	24	4.2	123	<70	7.1	3.1	<16	66	558	35	<59	46	4.8	49	20	11	20	25	1.3	5.9	473	0.7	6.8	1.8	122	236
364		50 20	07/03/2018	0	342	12	2.7	2.8	<141	661	9.2	34	338	3800	109	0.83	3310	3.9	757	0.71	<0.064	0.79	11	37	4	146	<70	<3.7	3	<16	102	538	22	<59	34	5.9	55	20	11	18	30	1.3	4.5	473	0.7	7.4	1.6	81	230
365		50 21	21/03/2018		315	11	2.2	2.6	<141	613	9.8	32	296	4890	83	0.89	3390	7.5	681	0.81	<0.064	0.79	13	23	4.4	98	<70	<3.7	3.2	<16	55	411	33	<59	52	5.5	39	21	12	15	34	1.3	4.5	511	0.82	7.2	1.9	110	198
366		50 22	04/04/2018		388	11	2	2.5	<141	745	10	43	313	3900	133	1.9	2280	7.7	725	0.83	0.1	0.62	16	31	3.4	313	89	<3.7	2.8	<16	142	565	31	<59	28	5	57	16	13	18	17	0.98	5.9	511	0.6	5.8	1.6	75	229
367		50 23	18/04/2018		424	9.8	2.6	2.2	<141	558	9.6	39	341	3310	101	1.4	4220	6.7	719	0.56	<0.064	0.76	9.3	40	3.3	213	<70	<3.7	2.8	<16	146	474	28	<59	<12	5.5	55	19	9.9	17	13	1.3	4.1	393	0.68	6.7	2.1	77	314
368		50 24	02/05/2018	0	394	11	2.5	2.4	<141	529	9.8	37	279	2590	117	1	4140	5.2	801	0.71	0.073	0.82	13	32	4	313	<70	<3.7	2.9	<16	183	479	38	<59	17	4.9	66	18	13	19	21	1.1	5	548	0.71	6.7	2	58	265
369		50 25	17/05/2018		355	11	2.4	2.8	<141	458	8.6	38	283	2490	101	0.94	4420	3.7	725	0.71	<0.064	0.77	12	51	5	239	<70	<3.7	3.1	<16	166	577	29	<59	<12	4.2	69	20	11	19	13	1.2	5.9	473	0.74	6.7	1.7	56	223
370		50 26	01/06/2018	+26	340	11	1.9	2.3	<141	450	9.4	40	307	2510	83	1.2	3950	4.4	768	0.78	<0.064	0.66	10	69	4.4	352	<70	<3.7	3.2	<16	64	644	27	<59	655	5.1	56	25	10	18	17	1.1	5.4	473	0.8	6.3	1.6	71	254
371	204-002	51 1	15/02/2016		307	3.5	1.3	1.4	<141	691	3.6	27	565	935	<75	17	1410	6	458	0.71	1.7	1	23	59	3	270	<70	315	3.2	<16	11	764	19	<59	313	4.5	21	38	6.7	18	13	0.53	16	473	0.58	3.7	1.1	1.5	67
372		51 2	15/02/2016		333	4.1	1.3	1.3	<141	805	3.2	24	421	1150	<75	8.8	1670	5.5	485	0.49	0.96	0.98	41	1840	2.8	204	<70	155	3.1	<16	13	722	20	<59	650	4.2	25	31	23	18	13	0.34	12	434	0.5	3.2	1.1	3.4	72
373		51 3	29/02/2016		370	4.6	1.3	1.5	<141	877	3.7	29	475	1480	83	4.3	1500	6.6	539	0.6	0.61	0.95	19	14	3	146	<70	73	3.2	<16	15	677	20	<59	966	4.5	33	31	6.3	15	21	<0.028	6.8	548	0.57	3.2	0.94	4.9	81
374		51 4	15/03/2016		330	4.8	1.7	1.4	<141	870	4.1	29	424	1390	83	9.6	1740	5.4	583	0.63	0.57	1.3	19	15	2.7	270	<70	118	3.3	<16	8.1	764	21	<59	924	5.3	39	32	7.5	18	<9.9	0.43	11	548	0.52	3.8	1.2	4.9	96
375		51 5	22/03/2016		405	4.9	1.7	1.3	<141	908	3.5	25	462	1770	109	2.5	1220	6.1	627	0.67	0.52	1.2	13	39	3.4	111	<70	60	3.1	<16	17	598	32	<59	1390	5.3	39	33	7.6	20	17	0.49	5.9	434	0.61	3.5	1.1	4.9	78
376		51 6	05/04/2016	+6	394	4.8	1.6	1.5	<141	1040	3.8	28	555	1870	92	3	1510	5.5	1150	0.46	0.19	0.98	17	36	3.5	167	<70	39	3	<16	14	699	34	<59	924	4.8	45	35	8	22	<9.9	0.34	4.1	473	0.67	3.5	0.91	7.2	119
377		51 7	19/04/2016		365	5.5	2.1	1.5	<141	910	3.3	27	430	1760	<75	0.76	1840	4.9	681	0.42	<0.064	1.2	12	27	3.5	98	<70	5.8	3.1	<16	15	839	20	<59	895	5.3	60	32	6.4	22	<9.9	0.53	4.1	548	0.63	3.7	0.91	6.6	124
378		51 8	03/05/2016		389	5.9	1.4	1.5	<141	959	3.2	22	396	1680	<75	1.7	1570	5.2	659	0.53	0.082	0.91	13	32	2.6	213	<70	13	3	<16	32	782	18	<59	835	4	41	31	7	20	<9.9	0.27	<3.5	473	0.64	3.4	0.84	2.1	84
379		51 9	17/05/2016		363	6.7	1.5	1.4	<141	900	2.9	23	407	1620	<75	1.2	1790	4.7	703	0.46	0.19	0.9	14	27	2.6	167	<70	18	3	<16	15	832	22	<59	905	3.9	46	29	7	19	11	0.38	5	511	0.63	3	0.76	4.1	63
380		51 10	31/05/2016		333	6.2	1.5	1.4	<141	898	3.3	25	368	1730	83	2	1760	4.9	583	0.53	0.25	0.95	14	19	2.9	204	<70	37	3	<16	22	827	22	<59	750	4.5	36	26	6.6	17	13	0.45	5.9	511	0.58	2.9	0.91	2.7	101
381		51 11	14/06/2016		321	6.2	1.8	1.4	<141	1050	2.8	29	384	1380	<75	1	1820	4.1	899	0.46	0.11	1.1	13	27	2.4	146	<70	9.9	2.9	<16	20	716	24	<59	1040	4.5	42	27	6.6	19	<9.9	0.53	5	583	0.53	3.3	0.84	2.1	90
382		51 12	28/06/2016		354	6.1	1.6	1.4	<141	905	2.9	28	455	1900	<75	3.3	1800	5.2	1100	0.74	1.5	0.98	17	25	2.8	167	<70	235	3.1	<16	26	669	26	<59	1060	4.9	55	29	6.5	19	19	0.56	12	511	0.54	3.4	0.98	4.1	90
383		51 13	12/07/2016		349	6.2	1.7	1.3	<141	754	3.3	28	336	1890	83	1.2	1950	4.4	1100	0.42	0.21	1.2	13	17	1.9	167	<70	20	2.9	<16	22	610	26	<59	1030	4.9	49	22	6.6	19	17	0.5	5	473	0.53	3.5	0.84	3.9	133
384		51 14	26/07/2016	+6	391	6.5	1.6	1.3	<141	908	2.6	25	376	1690	<75	1.3	1810	4.5	637	0.56	0.23	0.94	16	24	3.1	222	<70	29	2.7	<16	26	739	22	<59	1130	4.5	47	22	6.3	18	15	0.37	4.1	548	0.6	2.7	0.73	1.9	117
385		51 15	09/08/2016		342	6.5	1.7	1.3	<141	822	3.3	24	470	1720	83	0.9	2290	3.9	991	0.54	0.11	1.1	16	48	3.1	186	<70	13	2.8	<16	20	944	23	<59	1450	5.4	66	26	6.6	20	13	0.39	4.1	548	0.63	3.9	0.84	5.4	120
386		51 16	22/08/2016		361	6.5	1.9	1.5	<141	981	2.7	29	392	1910	109	0.81	2070	4.5	1380	0.63	0.11	1.2	13	75	2.5	123	<70	17	2.9	<16	22	832	18	<59	1270	6.8	62	20	6	19	21	0.72	4.1	511	0.56	3.7	0.84	8.4	131
387		51 17	06/09/2016		350	6	1.8	1.4	<141	805	3.4	26	377	2040	101	0.98	2100	5	790	0.6	0.19	1.2	12	27	3.1	146	<70	19	2.7	<16	24	746	17	<59	1080	6.6	56	20	4.9	20	13	0.54	<3.5	473	0.58	4.2	0.91	8.7	140
388		51 18	20/09/2016		296	5.9	1.6	1.4	<141	884	3	27	371	1530	<75	0.76	1920	4	708	0.67	0.11	1	13	14	2.2	186	<70	16	2.6	<16	24	671	18	<59	1380	5.8	41	20	5.8	16	<9.9	0.46	<3.5	473	0.54	3.8	0.84	8.6	143
389		51 19	05/10/2016	-1	315	6.5	1.9	1.6	<141	687	4.2	24	394	1700	<75	0.96	2200	5	1930	0.6	0.19	1.1	12	17	2.5	186	<70	21	2.8	<16	37	607	24	<59	1050	5.9	55	17	5.6	19	13	0.33	5	548	0.55	4	0.84	19	149
390		51 20	18/10/2016		379	6.3	1.6	1.5	<141	907	4	21	414	2110	101	0.91	1810	5.6	1010	0.74	0.23	1.1	9.8	10	1.3	213	<70	23	2.5	<16	43	640	18	<59	1000	5.6	67	18	5.8	17	<9.9	0.45	<3.5	473	0.49	3.7	0.76	9.7	189
391		51 21	02/11/2016		346	7.2	1.6	1.6	<141	986	4.9	21	411	2170	<75	1.5	1340	5.5	915	0.89	0.18	1.2	13	19	1.7	204	<70	23	2.7	<16	13	688	17	<59	1320	6.7	69	17	6.3	17	<9.9	0.38	4.5	473	0.61	3.8	0.91	17	187
392		51 22	22/11/2016	+7	364	7	1.8	1.6	<141	810	4.5	24	488	2240	<75	1.9	1850	5.5	1460	1.1	0.61	1.1	14	17	2.6	239	<70	57	2.8	<16	18	767	18	<59	1380	6.9	73	19	7.3	19	17	0.5	5	548	0.64	4.1	0.87	18	147
393		51 23	13/12/2016		366	6.9	1.8	1.5	<141	692	4.7	21	416	2500	<75	1.7	2050	6.7	774	0.85	0.17	1.4	13	18	2.3	239	<70	14	2.6	<16	17	866	17	<59	1280	7.4	72	15	6.4	16	13	0.48	<3.5	473	0.6	4.2	0.91	11	151
394		51 24	28/12/2016		352	6.1	1.9	1.9	<141	997	4.7	27	415	2010	<75	1.2	2510	6.1	942	0.85	0.18	1.4	16	16	2.3	222	<70	26	2.7	<16	20	824	18	<59	1050	8.6	91	16	6	19	13	0.72	4.1	530	0.73	3.9	0.91	11	151
395		51 25	10/01/2017		276	5.9	1.6	1.4	<141	871	4.4	25	428	1670	<75	1	2510	5.3	725	0.94	0.23	1.1	14	10	2.3	213	<70	24	2.6	<16	20	604	18	<59	928	7.1	73	16	5.7	17	17	0.55	4.1	548	0.66	3.3	0.84	17	212
396		51 26	24/01/2017	0	296	5.9	1.7	1.6	<141	992	3.8	27	385	1510	<75	1.1	2100	5	550	0.74	0.18	1.1	15	10	1.8	254	<70	24	2.5	<16	17	708	22	<59	866	6	52	16	6.2	15	<9.9	0.46	4.1	548	0.55	3.4	0.84	10	164
397		51 27	07/02/2017		369	6.1	1.3	1.6	<141	902	4.5	30	417	1900	83	1.4	2230	7.1	637	0.81	0.18	0.96	14	14	2.1	292	<70	27	2.8	<16	26	639	25	<59	1280	4.6	67	16	6.3	17	<9.9	0.39	5	511	0.68	3	0.66	11	160
398		51 28	21/02/2017		363	6.4	1.5	1.8	<141	762	4.1	29	387	1880	<75	2.6	1790	5.4	534	0.94	0.18	1.1	13	7.7	1.9	364	89	27	2.7	<16	17	682	19	<59	1130	5.4	63	16	5.8	17	13	0.52	5	583	0.67	3.1	0.84	11	170
399		51 29	14/03/2017	+7	337	4.9	1.4	1.5	<141	694	3.6	25	342	1770	<75	1.4	1500	5.9	545	0.67	0.13	0.93	15	17	2.2	254	<70	21	2.6	<16	13	510	23	<59	665	5.2	60	14	7.1	17	13	0.24	4.1	434	0.62	2.8	0.69	8.9	139
400		51 30	28/03/2017		339	5.5	1.6	1.5	<141	925	4.1	28	387	1910	<75	1.9	2250	5.9	958	0.81	0.33	1.1	15	17	1.8	277	<70	48	2.8	<16	21	678	30	<59	966	7.6	60	17	7.2	21	13	0.53	5.4	434	0.52	3.1	0.8	7.8	138
401		51 31	11/04/2017		350	5.4	1.4	1.5	<141	740	3.9	23	387	1920	<75	2	2290	6.3	714	0.74	0.24	0.92	12	7.7	1.7	299	<70	33	2.9	<16	20	811	26	<59	705	6.1	65	17	6.6	17	<9.9	0.51	5	473	0.61	2.8	0.62	12	159
402		51 32	25/04/2017		312	5	1.2	1.4	<141	738	3.6	28	392	1590	<75	1.1	3480	4.7	785	0.71	0.15	0.96	13	10	1.9	239	<70	13	2.6	<16	24	780	21	<59	840	4.9	64	15	6	17	13	0.59	<3.5	473	0.62	2.6	0.66	13	176
403		51 33	09/05/2017	+7	348	5.6	1.4	1.6	<141	679	3.8	28	374	1820	<75	1.3	2310	5.6	1070	0.71	0.17	1	14	13	2	332	<70	11	2.8	<16	35	826	38	<59	713	5.8	57	15	7.5	17	13	0.53	4.1	511	0.75	2.8	0.69	4.1	94
404		51 34	23/05/2017		382	4.8	1.4	1.5	<141	491	3.2	23	322	1930	<75	2.1	2250	6	431	0.8	0.54	0.98	14	17	1.6	239	<70	70	2.8	<16	15	654	26	<59	559	5.8	35	13	6.5	14	13	0.51	5.9	511	0.46	2.8	0.69	13	105
405		51 35	20/06/2017		309	3.9	1.1	1.6	<141	699	3	22	309	1320	<75	1.6	1620	4.8	605	0.67	0.19	0.75	13	9	2.2	270	<70	18	2.6	<16	22	646	25	<59	462	4.6	42	13	6.5	16	<9.9	<0.028	4.5	434	0.61	2.6	0.51	8.9	132
406		51 36	03/07/2017		329	5.4	1.5	1.5	<141	688	3.7	27	367	1530	<75	1.8	2000	5.4	490	0.63	0.15	1.2	13	17	2.2	284	<70	11	2.6	<16	16	654	23	<59	541	5.9	51	16	5.5	15	<9.9	0.43	5	473	0.59	3.1	0.84	11	161
407		51 37	18/07/2017	-7	331	4.7	1.5	1.6	<141	793	4	28	362	1760	<75	2.5	1710	5.3	578	0.74	0.25	1.2	15	10	1.7	254	<70	32	2.6	<16	15	624	29	<59	625	6.2	55	15	7.1	16	13	0.54	6.8	434	0.55	2.9	0.84	11	129
408		51 38	01/08/2017		326	4.8	1.7	1.5	<141	839	3.5	29	382	2120	83	2.4	2350	5.7	572	0.78	0.42	1.1	15	7.7	1.7	204	<70	74	2.9	<16	13	724	27	<59	491	6	57	17	7.2	19	21	0.53	7.7	511	0.52	3	0.84	13	143
409		51 39	22/08/2017		349	5.5	1.3	1.4	<141	654	3.4	25	340	1860	<75	1.6	2140	5.9	572	0.67	0.35	0.85	14	17	2.6	239	<70	36	2.6	<16	14	769	30	<59	789	4.6	62	14	6.9	18	13	0.3	4.1	414	0.54	3	0.69	12	127
410		51 40	05/09/2017	0	355	4.7	1.3	1.6	<141	823	3.5	29	373	1730	<75	3.4	2190	5.9	529	0.92	1.2	0.93	17	23	2.3	284	<70	144	2.8	<16	15	767	24	<59	470	5.7	56	15	7.6	15	13	0.37	5.9	548	0.64	2.7	0.69	10	136
411		51 41	19/09/2017		352	5.1	1.3	1.3	<141	634	3.5	26	322	1920	83	2	2790	5.6	463	0.62	0.23	0.83	13	10	2.5	262	<70	39	2.7	<16	26	699	20	<59	507	5	61	13	6.3	15	17	0.49	4.1	548	0.56	2.5	0.76	8.4	165
412		51 43	03/10/2017		305	4.8	1.6	1.5	<141	681	3.5	28	330	1500	<75	2.1	2310	5.3	583	0.56	0.31	1	15	13	2.2	326	<70	69	2.6	<16	30	672	26	<59	403	5.3	44	14	8.1	14	<9.9	0.31	6.3	434	0.55	2.8	0.73	4.3	119
413		51 44	31/10/2017	0	316	4.7	1.4	1.4	<141	771	3.6	28	311	1760	83	1.2	2170	5.7	485	0.56	0.11	1	12	10	2.1	239	<70	23	2.9	<16	24	587	27	<59	459	5.8	52	14	6.9	13	<9.9	0.46	4.1	434	0.61	2.6	0.62	6.4	121
414		51 45	14/11/2017		331	5.1	1.5	1.4	<141	863	4.1	32	370	1890	<75	2.7	2300	5.9	572	0.78	0.65	1	16	13	1.5	239	<70	103	2.7	<16	20	557	25	<59	559	6.4	67	15	7.5	16	17	0.55	5.9	473	0.5	2.6	0.62	11	132
415		51 46	28/11/2017		334	5.4	1.3	1.6	<141	709	3.7	27	314	2150	<75	3.3	2110	5.5	643	0.72	0.5	0.86	18	7.1	1.8	239	<70	76	2.7	<16	17	654	27	<59	481	5.3	65	15	7.6	15	17	0.32	7.7	511	0.57	2.4	0.62	13	151
416		51 47	19/12/2017	+9	365	5	1.5	1.6	<141	657	3.7	21	383	2230	<75	1.6	1640	6.8	561	0.63	0.21	1	11	17	2.7	313	<70	41	2.8	<16	22	629	30	<59	499	5.3	58	15	6.9	14	13	0.38	5	511	0.59	2.4	0.51	5.9	150
					Comments
					LDD (Least Detectable Dose)-determined as the mean + 3 standard deviations of 20 blank readings. Results below the LDD will be more variable than results above the LDD. LLOQ (Lower Limit of Quantitation)-lowest concentration of an analyte in a sample that can be reliably detected and at which the total error meets the laboratory’s requirements for accuracy. MRBM’s requirement for accuracy is the …
[truncated: 57 more columns]
